# Supplementary material for: Scrutinizing the immune defence inventory of Camponotus floridanus applying total transcriptome sequencing
Source: BMC Genomics. 2015 Jul 22;16(1):540. doi: 10.1186/s12864-015-1748-1 (PMC4508827; doi:10.1186/s12864-015-1748-1)
Supplement: Additional file 6: Table S4. — Functional annotation of highly conserved immune proteins shared by D. melanogaster, A. mellifera, N. vitripennis and C. floridanus. [file 12864_2015_1748_MOESM6_ESM.xlsx]

## Sheet: Conserved Immune Proteins
Accession Number	Function/Immune pathways	Annotation
Cflo_N_g11181t1	Coagulation, Hematopoiesis, Encapsulatin/Nodulation	Hemocytin
Cflo_N_g1329t1	crq family scavanger receptor, Microbial recognition	Scavenger receptor class B member 1 (Fragment)
Cflo_N_g14772t1	crq family scavanger receptor, Microbial recognition	scavenger receptor class B member 1-like
Cflo_N_g15204t1	crq family scavanger receptor, Microbial recognition	Scavenger receptor class B member 1
Cflo_N_g9951t1	crq family scavanger receptor, Microbial recognition	Scavenger receptor class B member 1
Cflo_N_g6152t1	Draper, Microbial recognition, Hemocyte receptors, Phagocytosis, Laminin protein	Multiple epidermal growth factor-like domains 10
Cflo_N_g9696t1	Eater, Hemocyte receptor, Microbial recognition, Phagocytosis	von Willebrand factor D and EGF domain-containing protein
Cflo_N_g9695t1	EGF, Hemocyte receptor, Microbial recognition, Phagocytosis	von Willebrand factor D and EGF domain-containing protein
Cflo_N_g2961t1	Encapsulation lectin, Galectin, Microbial recognition	Macrophage mannose receptor 1 (Fragment)
Cflo_N_g5742t1	GNBP protein, Microbial recognition, Beta-1,3-glucan-binding protein, Toll signal transduction pathway	Beta-1,3-glucan-binding protein (GNBP)
Cflo_N_g15215t1	GNBP protein, Toll signal transduction pathway, Microbial recognition	Beta-1,3-glucan-binding protein (GNBP)
Cflo_N_g12197t1	Hemocyte receptors, crq family scavanger receptor, Phagocytosis, Microbial recognition	Protein croquemort
Cflo_N_g6595t1	Hemocyte receptors, crq family scavanger receptor, Phagocytosis, Microbial recognition	Protein croquemort
Cflo_N_g79t1	Hemocyte receptors, Scavanger family, Phagocytosis, Microbial recognition	MAM domain-containing glycosylphosphatidylinositol anchor protein 1
Cflo_N_g79t2	Hemocyte receptors, Scavanger family, Phagocytosis, Microbial recognition	MAM domain-containing glycosylphosphatidylinositol anchor protein 1
Cflo_N_g10553t1	Imd signal transduction pathway	Ubiquitin-conjugating enzyme E2-17 kDa, putative
Cflo_N_g10862t1	Imd signal transduction pathway	Death domain-containing adapter protein BG4
Cflo_N_g2123t1	Imd signal transduction pathway	Apoptosis 2 inhibitor
Cflo_N_g5881t1	Imd signal transduction pathway	Inhibitor of nuclear factor kappa-B kinase subunit beta
Cflo_N_g7081t1	Imd signal transduction pathway	Receptor-interacting serine/threonine-protein kinase 1
Cflo_N_g9451t1	Imd signal transduction pathway	Mitogen-activated protein kinase kinase kinase 7
Cflo_N_g9451t2	Imd signal transduction pathway	Mitogen-activated protein kinase kinase kinase 7
Cflo_N_g11129t1	Jak-Stat signal transduction pathway	Suppressor of cytokine signaling 5
Cflo_N_g13035t1	Jak-Stat signal transduction pathway	Signal transducer and activator of transcription
Cflo_N_g4220t1	Jak-Stat signal transduction pathway	tyrosine-protein kinase hopscotch isoform X4
Cflo_N_g6115t1	Jak-Stat signal transduction pathway	Cytokine receptor
Cflo_N_g15516t1	JNK signal transduction pathway	Dual specificity mitogen-activated protein kinase kinase 7
Cflo_N_g3291t1	JNK signal transduction pathway	Transcription factor AP-1
Cflo_N_g647t1	JNK signal transduction pathway	Dual specificity mitogen-activated protein kinase kinase 7
Cflo_N_g647t2	JNK signal transduction pathway	Dual specificity mitogen-activated protein kinase kinase 7
Cflo_N_g6920t1	JNK signal transduction pathway, MAPK pathway	stress-activated protein kinase JNK
Cflo_N_g6920t2	JNK signal transduction pathway, MAPK pathway	Stress-activated protein kinase JNK
Cflo_N_g11714t1	JNK signal transduction pathway, Rho GTPase cytoskeleton	Ras-related protein Rac1
Cflo_N_g4036t1	Lysozyme	Lysozyme c-1
Cflo_N_g5519t1	Lysozyme	Lysozyme c-1
Cflo_N_g1918t1	Melanization proPO	Phenoloxidase subunit A3
Cflo_N_g10272t1	PGRP protein, Imd signal transduction pathway, Microbial recognition	PGRP-LC
Cflo_N_g102t2	PGRP protein, Imd signal transduction pathway, Microbial recognition	PGRP-SC2
Cflo_N_g102t1	PGRP protein, Microbial recognition	PGRP-SC2
Cflo_N_g8526t1	PGRP proteins, Microbial recognition, Toll signal transduction pathway	PGRP2 (=PGRP-SA)
Cflo_N_g14922t1	RNA-I antiviral defense, Toll signal transduction pathway	Insulin-like growth factor-binding protein complex acid labile chain
Cflo_N_g5858t1	RNA-I antiviral defense, Toll signal transduction pathway	Protein toll (Fragment)
Cflo_N_g6513t1	RNA-I antiviral defense, Toll signal transduction pathway	Protein toll
Cflo_N_g8274t1	RNA-I antiviral defense, Toll signal transduction pathway	Protein toll
Cflo_N_g8278t1	RNA-I antiviral defense, Toll signal transduction pathway	Protein toll
Cflo_N_g13088t1	Seprin, Melanization, Toll signal transduction pathway	Serpin B10
Cflo_N_g13089t1	Seprin, Melanization, Toll signal transduction pathway	Serpin B10
Cflo_N_g13089t2	Seprin, Melanization, Toll signal transduction pathway	Serpin B10
Cflo_N_g13089t3	Seprin, Melanization, Toll signal transduction pathway	Serpin B10
Cflo_N_g10213t1	Serine protease, Melanization, Toll signal transduction pathway	Thiamine transporter 2
Cflo_N_g7438t1	Serine protease, Melanization, Toll signal transduction pathway	Coagulation factor IX (Fragment)
Cflo_N_g8442t1	Serine protease, Melanization, Toll signal transduction pathway	Serine protease persephone
Cflo_N_g8446t1	Serine protease, Melanization, Toll signal transduction pathway	Serine protease persephone
Cflo_N_g9525t2	Serine protease, Melanization, Toll signal transduction pathway	Serine protease easter 2
Cflo_N_g9745t1	TEPs, Phagocytosis	CD109 antigen
Cflo_N_g4492t1	TEPs, Phagocytosis, Microbial recognition	CD109 antigen
Cflo_N_g7345t1	TEPs, Phagocytosis, Microbial recognition	Alpha-2-macroglobulin
Cflo_N_g9745t2	TEPs, Phagocytosis, Microbial recognition	CD109 antigen (Fragment)
Cflo_N_g11593t1	Toll signal transduction pathway	Myeloid differentiation primary response protein MyD88
Cflo_N_g12735t1	Toll signal transduction pathway	Protein spaetzle
Cflo_N_g1330t1	Toll signal transduction pathway	Serine/threonine-protein kinase pelle
Cflo_N_g14413t1	Toll signal transduction pathway	NF-kappa-B inhibitor cactus
Cflo_N_g14414t1	Toll signal transduction pathway	stress-induced-phosphoprotein 1-like
Cflo_N_g3305t1	Toll signal transduction pathway	Embryonic polarity protein dorsal
Cflo_N_g9743t1	Toll signal transduction pathway	Protein toll
