# Supplementary material for: Scrutinizing the immune defence inventory of Camponotus floridanus applying total transcriptome sequencing
Source: BMC Genomics. 2015 Jul 22;16(1):540. doi: 10.1186/s12864-015-1748-1 (PMC4508827; doi:10.1186/s12864-015-1748-1)
Supplement: Additional file 7: Table S5. — Structural and functional annotation of C. floridanus immune-related proteins. [file 12864_2015_1748_MOESM7_ESM.xlsx]

## Sheet: Immune Proteins
Sequence id	Annotation	KOG-Hit	KOG_description	KOG_class	KOG_class_description	pfam_domains	pfam_family	pfam_repeats	pfam_motifs	GO_Hit-description	Locus	Orientation	Transcript
Cflo_N_g15516t1	Dual specificity mitogen-activated protein kinase kinase 7	KOG0983	Mitogen-activated protein kinase (MAPK) kinase MKK7/JNKK2	T	Signal transduction mechanisms	1 Pkinase domain		-	-	dual specificity mitogen-activated protein kinase kinase 7	C3967039	-	15-1148
Cflo_N_g1629t1	Apolipophorin	KOG4338	Predicted lipoprotein	I	Lipid transport and metabolism	1 DUF1943 domain		-	-	-	scaffold101	+	133445-170413
Cflo_N_g9451t1	Mitogen-activated protein kinase kinase kinase 7	KOG0192	Tyrosine kinase specific for activated (GTP-bound) p21cdc42Hs	T	Signal transduction mechanisms	1 Pkinase_Tyr domain		-	-	mitogen-activated protein kinase kinase kinase 7	scaffold1017	+	3470-12607
Cflo_N_g9451t2	Mitogen-activated protein kinase kinase kinase 7	KOG0192	Tyrosine kinase specific for activated (GTP-bound) p21cdc42Hs	T	Signal transduction mechanisms	1 Pkinase_Tyr domain		-	-	mitogen-activated protein kinase kinase kinase 7	scaffold1017	+	3470-8366
Cflo_N_g9642t1	Protein spaetzle	-	-	-	-	-		-	-	-	scaffold1019	+	21604-23433
Cflo_N_g9788t1	Aromatic-L-amino-acid decarboxylase	KOG0628	Aromatic-L-amino-acid/L-histidine decarboxylase	E	Amino acid transport and metabolism	-		-	-	histidine decarboxylase-like	scaffold1059	-	9642-12430
Cflo_N_g9789t1	Aromatic-L-amino-acid decarboxylase	KOG0628	Aromatic-L-amino-acid/L-histidine decarboxylase	E	Amino acid transport and metabolism	-		-	-	aromatic-l-amino-acid decarboxylase-like	scaffold1059	-	17537-21015
Cflo_N_g9796t1	Very low-density lipoprotein receptor	KOG1215	Low-density lipoprotein receptors containing Ca2+-binding EGF-like domains	T	Signal transduction mechanisms	2 FXa_inhibition domain1 EGF_CA domain		8 Ldl_recept_a repeat3 Ldl_recept_b repeat	-	lipophorin receptor	scaffold1059	+	44178-71057
Cflo_N_g9796t2	Very low-density lipoprotein receptor	KOG1215	Low-density lipoprotein receptors containing Ca2+-binding EGF-like domains	T	Signal transduction mechanisms	2 FXa_inhibition domain1 EGF_CA domain		8 Ldl_recept_a repeat3 Ldl_recept_b repeat	-	lipophorin receptor	scaffold1059	+	44178-71057
Cflo_N_g9796t3	Very low-density lipoprotein receptor	KOG1215	Low-density lipoprotein receptors containing Ca2+-binding EGF-like domains	T	Signal transduction mechanisms	2 FXa_inhibition domain1 EGF_CA domain		8 Ldl_recept_a repeat3 Ldl_recept_b repeat	-	lipophorin receptor	scaffold1059	+	44178-71057
Cflo_N_g9796t4	Very low-density lipoprotein receptor	KOG1215	Low-density lipoprotein receptors containing Ca2+-binding EGF-like domains	T	Signal transduction mechanisms	2 FXa_inhibition domain1 EGF_CA domain		9 Ldl_recept_a repeat3 Ldl_recept_b repeat	-	lipophorin receptor	scaffold1059	+	44178-71057
Cflo_N_g2460t1	transcription factor collier-like	KOG3836	HLH transcription factor EBF/Olf-1 and related DNA binding proteins	K	Transcription	1 TIG domain		-	-	transcription factor collier-like	scaffold107	-	1494529-1502659
Cflo_N_g2460t2	transcription factor collier-like	KOG3836	HLH transcription factor EBF/Olf-1 and related DNA binding proteins	K	Transcription	1 TIG domain		-	-	transcription factor collier-like	scaffold107	-	1494529-1568481
Cflo_N_g2460t3	transcription factor collier-like	KOG3836	HLH transcription factor EBF/Olf-1 and related DNA binding proteins	K	Transcription	1 TIG domain		-	-	transcription factor collier-like	scaffold107	-	1494529-1502659
Cflo_N_g2460t4	transcription factor collier isoform X1	KOG3836	HLH transcription factor EBF/Olf-1 and related DNA binding proteins	K	Transcription	1 TIG domain		-	-	transcription factor collier-like	scaffold107	-	1495520-1502659
Cflo_N_g2460t5	transcription factor collier-like	KOG3836	HLH transcription factor EBF/Olf-1 and related DNA binding proteins	K	Transcription	-		-	-	transcription factor collier-like	scaffold107	-	1533508-1568481
Cflo_N_g2476t1	U4/U6 small nuclear ribonucleoprotein Prp3	KOG2408	Peroxidase/oxygenase	R	General function prediction only	-		-	-	-	scaffold107	-	1990544-1998495
Cflo_N_g2476t2	U4/U6 small nuclear ribonucleoprotein Prp3	KOG2408	Peroxidase/oxygenase	R	General function prediction only	-		-	-	-	scaffold107	-	1988127-1998495
Cflo_N_g2477t1	U4/U6 small nuclear ribonucleoprotein Prp3	KOG2769	Putative u4/u6 small nuclear ribonucleoprotein	A	RNA processing and modification	1 PRP3 domain		-	-	u4 u6 small nuclear ribonucleoprotein prp3	scaffold107	-	1999541-2001916
Cflo_N_g10355t1	plasma kallikrein-like	KOG3627	Trypsin	E	Amino acid transport and metabolism	1 Trypsin domain		-	-	plasma kallikrein-like	scaffold1086	-	10143-14143
Cflo_N_g10356t1	Coagulation factor XI	KOG3627	Trypsin	E	Amino acid transport and metabolism	1 Trypsin domain		-	-	clotting factor b-like	scaffold1086	+	20765-22045
Cflo_N_g9950t1	Scavenger receptor class B member 1	KOG3776	Plasma membrane glycoprotein CD36 and related membrane receptors	T	Signal transduction mechanisms	-		-	-	-	scaffold1088	+	336100-339343
Cflo_N_g9950t3	Scavenger receptor class B member 1	KOG3776	Plasma membrane glycoprotein CD36 and related membrane receptors	T	Signal transduction mechanisms	-		-	-	-	scaffold1088	+	336100-336849
Cflo_N_g9951t1	Scavenger receptor class B member 1	KOG3776	Plasma membrane glycoprotein CD36 and related membrane receptors	T	Signal transduction mechanisms	-		-	-	scavenger receptor class b member 1-like	scaffold1088	-	342846-367990
Cflo_N_g10057t1	UPF0557 protein C10orf119-like protein	KOG2545	Conserved membrane protein	S	Function unknown	1 Racemase_4 domain		-	-	-	scaffold1092	-	294899-297823
Cflo_N_g10057t2	UPF0557 protein C10orf119-like protein	KOG2545	Conserved membrane protein	S	Function unknown	1 Racemase_4 domain		-	-	-	scaffold1092	-	294919-297823
Cflo_N_g10037t1	Atrial natriuretic peptide-converting enzyme	KOG3627	Trypsin	E	Amino acid transport and metabolism	1 Trypsin domain		1 Ldl_recept_a repeat	-	atrial natriuretic peptide-converting enzyme	scaffold1120	-	160326-181513
Cflo_N_g10213t1	Thiamine transporter 2	KOG3810	Micronutrient transporters (folate transporter family)	H	Coenzyme transport and metabolism	1 Serpin domain		-	-	-	scaffold1136	+	41714-63246
Cflo_N_g1418t1	MORN repeat-containing protein 4 (Fragment)	KOG0231	Junctional membrane complex protein Junctophilin and related MORN repeat proteins	R	General function prediction only	-		4 MORN repeat	-	-	scaffold114	-	13510-14411
Cflo_N_g1425t1	Techylectin-5B	KOG2579	Ficolin and related extracellular proteins	R	General function prediction only	1 Fibrinogen_C domain		-	-	-	scaffold114	-	56749-62939
Cflo_N_g1430t1	Exportin-1	KOG2020	Nuclear transport receptor CRM1/MSN5 (importin beta superfamily)	YU	Multiple classes	1 CRM1_C domain1 IBN_N domain		-	-	exportin-1 isoform x1	scaffold114	-	104372-109963
Cflo_N_g1462t1	Dual oxidase 2	KOG0039	Ferric reductase, NADH/NADPH oxidase and related proteins	PQ	Multiple classes	1 EF-hand_7 domain1 FAD_binding_8 domain1 NAD_binding_6 domain		-	-	-	scaffold114	+	328249-334596
Cflo_N_g1462t2	Dual oxidase 2	KOG0039	Ferric reductase, NADH/NADPH oxidase and related proteins	PQ	Multiple classes	1 EF-hand_7 domain1 NAD_binding_6 domain		-	-	-	scaffold114	+	328249-334596
Cflo_N_g1471t1	tumor necrosis factor receptor superfamily member 10B-like	-	-	-	-	2 TNFR_c6 domain		-	-	-	scaffold114	+	410335-417500
Cflo_N_g11115t1	Dedicator of cytokinesis protein 7	KOG1997	PH domain-containing protein	T	Signal transduction mechanisms	-		-	-	-	scaffold1145	-	87963-95354
Cflo_N_g11122t1	Cell adhesion molecule AbsCAM-Ig7B	KOG3513	Neural cell adhesion molecule L1	T	Signal transduction mechanisms	6 I-set domain5 fn3 domain3 Ig_2 domain		-	-	-	scaffold1145	+	209813-250647
Cflo_N_g11122t2	Cell adhesion molecule AbsCAM-Ig7B	KOG3513	Neural cell adhesion molecule L1	T	Signal transduction mechanisms	6 I-set domain5 fn3 domain3 Ig_2 domain		-	-	-	scaffold1145	+	209813-250647
Cflo_N_g11122t3	Down syndrome cell adhesion molecule (Fragment)	KOG3513	Neural cell adhesion molecule L1	T	Signal transduction mechanisms	7 I-set domain5 fn3 domain3 Ig_2 domain		-	-	-	scaffold1145	+	209813-250647
Cflo_N_g11129t1	Suppressor of cytokine signaling 5	KOG4637	Adaptor for phosphoinositide 3-kinase	T	Signal transduction mechanisms	1 SH2 domain1 SOCS_box domain		-	-	-	scaffold1145	-	389700-391695
Cflo_N_g11181t1	Hemocytin	KOG3516	Neurexin IV	T	Signal transduction mechanisms	5 C8 domain5 TIL domain2 F5_F8_type_C domain		-	-	-	scaffold1145	-	1074693-1090541
Cflo_N_g11191t1	endoribonuclease Dicer-like	KOG0701	dsRNA-specific nuclease Dicer and related ribonucleases	A	RNA processing and modification	1 DEAD domain		-	-	endoribonuclease dicer-like	scaffold1145	-	1141998-1151126
Cflo_N_g11205t1	Hexamerin	KOG3598	Thyroid hormone receptor-associated protein complex, subunit TRAP230	K	Transcription	1 Hemocyanin_C domain1 Hemocyanin_M domain1 Hemocyanin_N domain		-	-	-	scaffold1145	-	1262959-1267517
Cflo_N_g11224t1	Tectonin beta-propeller repeat-containing protein	KOG3669	Uncharacterized conserved protein, contains dysferlin, TECPR and PH domains	R	General function prediction only	1 Gal-bind_lectin domain		-	-	tectonin beta-propeller repeat-containing	scaffold1145	-	1417275-1424642
Cflo_N_g10504t1	Protein Wnt	KOG3913	Wnt family of developmental regulators	T	Signal transduction mechanisms	1 EMP24_GP25L domain		-	-	protein wnt-5b	scaffold1166	-	25304-44724
Cflo_N_g10553t1	Ubiquitin-conjugating enzyme E2-17 kDa, putative	KOG0417	Ubiquitin-protein ligase	O	Posttranslational modification, protein turnover, chaperones	1 UQ_con domain		-	-	bendless	scaffold1166	+	536465-537247
Cflo_N_g10302t1	Profilin	KOG1755	Profilin	Z	Cytoskeleton	1 Profilin domain		-	-	profilin	scaffold1177	-	282059-295817
Cflo_N_g1655t1	Cathepsin L	KOG1543	Cysteine proteinase Cathepsin L	O	Posttranslational modification, protein turnover, chaperones	1 Inhibitor_I29 domain1 Peptidase_C1 domain		-	-	cathepsin l-like	scaffold118	-	203603-206055
Cflo_N_g1657t1	Cathepsin L	KOG3315	Transport protein particle (TRAPP) complex subunit	U	Intracellular trafficking, secretion, and vesicular transport	2 Peptidase_C1 domain		-	-	cathepsin l-like	scaffold118	-	214580-219219
Cflo_N_g10589t1	single Ig IL-1-related receptor-like	KOG3513	Neural cell adhesion molecule L1	T	Signal transduction mechanisms	1 ig domain1 Ig_2 domain		-	-	-	scaffold1214	-	31021-81652
Cflo_N_g10737t1	Protein spaetzle; Contains: Protein spaetzle C-106; Flags: Precursor	-	-	-	-	-		-	-	spatzle 5	scaffold1221	+	237783-242123
Cflo_N_g11262t1	Lectin 4 C-type lectin	-	-	-	-	1 Lectin_C domain		-	-	c-type lectin 27kd	scaffold1232	-	459998-471740
Cflo_N_g11263t1	Signal transducing adapter molecule 1	KOG2199	Signal transducing adaptor protein STAM/STAM2	T	Signal transduction mechanisms	1 SH3_1 domain		-	1 UIM motif	-	scaffold1232	-	488058-491372
Cflo_N_g11263t2	Signal transducing adapter molecule 1	KOG2199	Signal transducing adaptor protein STAM/STAM2	T	Signal transduction mechanisms	1 SH3_1 domain		-	1 UIM motif	-	scaffold1232	-	488058-491372
Cflo_N_g11282t1	tyrosine-protein phosphatase Lar isoform X6	KOG4228	Protein tyrosine phosphatase	T	Signal transduction mechanisms	9 fn3 domain2 Y_phosphatase domain1 I-set domain1 Ig_2 domain		-	-	tyrosine-protein phosphatase lar-like	scaffold1232	+	1087277-1120593
Cflo_N_g10889t1	Hemolymph lipopolysaccharide-binding protein	-	-	-	-	1 Lectin_C domain		-	-	-	scaffold1251	+	9809-11797
Cflo_N_g10889t2	Hemolymph lipopolysaccharide-binding protein	-	-	-	-	1 Lectin_C domain		-	-	-	scaffold1251	+	9809-11797
Cflo_N_g10850t1	Endoribonuclease Dcr-1	KOG0701	dsRNA-specific nuclease Dicer and related ribonucleases	A	RNA processing and modification	1 Dicer_dimer domain		-	-	endoribonuclease dcr-1	scaffold1268	-	6160-21895
Cflo_N_g10850t2	Endoribonuclease Dcr-1	KOG0701	dsRNA-specific nuclease Dicer and related ribonucleases	A	RNA processing and modification	1 Dicer_dimer domain		-	-	endoribonuclease dcr-1	scaffold1268	-	6160-23702
Cflo_N_g10850t3	Endoribonuclease Dcr-1	KOG0701	dsRNA-specific nuclease Dicer and related ribonucleases	A	RNA processing and modification	-		-	-	-	scaffold1268	-	14780-21895
Cflo_N_g10612t1	Hexamerin	-	-	-	-	1 Hemocyanin_C domain1 Hemocyanin_M domain1 Hemocyanin_N domain		-	-	-	scaffold1273	-	54-3378
Cflo_N_g10613t1	Hexamerin	-	-	-	-	1 Hemocyanin_C domain1 Hemocyanin_M domain1 Hemocyanin_N domain		-	-	-	scaffold1273	-	9927-13197
Cflo_N_g2177t1	hemicentin-1-like	KOG3515	Predicted transmembrane protein of the immunoglobulin family of cell adhesion molecules	R	General function prediction only	2 Ig_2 domain1 C2-set_2 domain1 fn3 domain1 Ig_3 domain1 V-set domain		-	-	-	scaffold128	+	4997-145978
Cflo_N_g1673t1	Interferon-inducible double stranded RNA-dependent protein kinase activator A	KOG3732	Staufen and related double-stranded-RNA-binding proteins	UK	Multiple classes	3 dsrm domain		-	-	-	scaffold129	-	143641-149980
Cflo_N_g1673t2	Interferon-inducible double stranded RNA-dependent protein kinase activator A	KOG3732	Staufen and related double-stranded-RNA-binding proteins	UK	Multiple classes	2 dsrm domain		-	-	-	scaffold129	-	146770-149980
Cflo_N_g1673t3	Interferon-inducible double stranded RNA-dependent protein kinase activator A	KOG3732	Staufen and related double-stranded-RNA-binding proteins	UK	Multiple classes	2 dsrm domain		-	-	-	scaffold129	-	146770-149980
Cflo_N_g10836t1	Sushi, von Willebrand factor type A, EGF and pentraxin domain-containing protein 1	KOG0031	Myosin regulatory light chain, EF-Hand protein superfamily	Z	Cytoskeleton	11 Sushi domain1 EF-hand_1 domain1 F5_F8_type_C domain1 Lectin_C domain		-	-	-	scaffold1292	+	431324-462146
Cflo_N_g10651t1	Down syndrome cell adhesion molecule-like protein Dscam2-like	KOG3513	Neural cell adhesion molecule L1	T	Signal transduction mechanisms	9 I-set domain6 fn3 domain1 Ig_2 domain		-	-	-	scaffold1297	-	28998-110367
Cflo_N_g10651t2	Down syndrome cell adhesion molecule-like protein Dscam2-like	KOG3513	Neural cell adhesion molecule L1	T	Signal transduction mechanisms	9 I-set domain6 fn3 domain1 Ig_2 domain		-	-	-	scaffold1297	-	28924-110367
Cflo_N_g10651t3	Down syndrome cell adhesion molecule-like protein CG42256-like isoform X1	KOG4221	Receptor mediating netrin-dependent axon guidance	T	Signal transduction mechanisms	9 I-set domain6 fn3 domain1 Ig_2 domain		-	-	-	scaffold1297	-	28924-110367
Cflo_N_g10651t4	Down syndrome cell adhesion molecule-like protein CG42256-like isoform X1	KOG4221	Receptor mediating netrin-dependent axon guidance	T	Signal transduction mechanisms	9 I-set domain6 fn3 domain1 Ig_2 domain		-	-	-	scaffold1297	-	28924-110367
Cflo_N_g1520t1	Ejaculatory bulb-specific protein 3	-	-	-	-	-		-	-	-	scaffold130	+	103222-104241
Cflo_N_g10934t1	Deformed epidermal autoregulatory factor 1	KOG4333	Nuclear DEAF-1 related transcriptional regulator (suppressin) and related SAND domain proteins	DK	Multiple classes	-		-	-	-	scaffold1306	+	56978-59892
Cflo_N_g10934t2	Deformed epidermal autoregulatory factor 1	KOG4333	Nuclear DEAF-1 related transcriptional regulator (suppressin) and related SAND domain proteins	DK	Multiple classes	-		-	-	-	scaffold1306	+	56978-59892
Cflo_N_g10970t1	Dual specificity mitogen-activated protein kinase kinase 4	KOG1006	Mitogen-activated protein kinase (MAPK) kinase MKK4	T	Signal transduction mechanisms	1 Pkinase domain		-	-	dual specificity mitogen-activated protein kinase kinase 4 mapkk4	scaffold1306	-	364425-366571
Cflo_N_g10862t1	Death domain-containing adapter protein BG4	-	-	-	-	1 Death domain		-	-	death domain-containing adapter protein bg4	scaffold1319	-	56838-58552
Cflo_N_g10921t1	Dual specificity protein phosphatase 10	KOG1716	Dual specificity phosphatase	V	Defense mechanisms	1 DSPc domain		-	-	dual specificity protein phosphatase 10-like	scaffold1391	+	63444-70513
Cflo_N_g10921t2	dual specificity protein phosphatase 10-like	KOG1717	Dual specificity phosphatase	V	Defense mechanisms	1 DSPc domain1 Rhodanese domain		-	-	dual specificity protein phosphatase 10-like	scaffold1391	+	47288-70513
Cflo_N_g11006t1	Transmembrane 9 superfamily member 4	KOG1278	Endosomal membrane proteins, EMP70	U	Intracellular trafficking, secretion, and vesicular transport	-		-	-	transmembrane 9 superfamily member 4-like	scaffold1398	+	31488-35251
Cflo_N_g541t1	Mitogen-activated protein kinase kinase kinase 4	KOG4645	MAPKKK (MAP kinase kinase kinase) SSK2 and related serine/threonine protein kinases	T	Signal transduction mechanisms	1 Pkinase domain		-	-	mitogen-activated protein kinase kinase kinase 4	scaffold14	+	758496-765602
Cflo_N_g10982t1	titin isoform X14	KOG3513	Neural cell adhesion molecule L1	T	Signal transduction mechanisms	43 I-set domain		12 DUF1136 repeat	-	-	scaffold1403	+	70820-130132
Cflo_N_g11586t1	Proclotting enzyme	KOG3627	Trypsin	E	Amino acid transport and metabolism	1 CLIP domain1 Trypsin domain		-	-	venom serine protease	scaffold1404	-	248301-252096
Cflo_N_g11587t1	E3 ubiquitin-protein ligase arkadia-C	KOG3627	Trypsin	E	Amino acid transport and metabolism	2 Trypsin domain1 CLIP domain		-	-	-	scaffold1404	-	255053-271465
Cflo_N_g11590t1	Succinyl-CoA ligase [GDP-forming] subunit alpha, mitochondrial	KOG3630	Nuclear pore complex, Nup214/CAN component	YU	Multiple classes	-		-	-	-	scaffold1404	+	276818-282510
Cflo_N_g11593t1	Myeloid differentiation primary response protein MyD88	-	-	-	-	-		-	-	-	scaffold1404	+	294284-296254
Cflo_N_g11598t1	Protein phosphatase Slingshot	KOG1716	Dual specificity phosphatase	V	Defense mechanisms	1 DEK_C domain1 DSPc domain		-	-	protein phosphatase slingshot	scaffold1404	-	462733-560471
Cflo_N_g11598t2	Protein phosphatase Slingshot	KOG1716	Dual specificity phosphatase	V	Defense mechanisms	1 DEK_C domain1 DSPc domain		-	-	protein phosphatase slingshot	scaffold1404	-	462733-558201
Cflo_N_g11598t3	Protein phosphatase Slingshot	KOG1716	Dual specificity phosphatase	V	Defense mechanisms	1 DEK_C domain1 DSPc domain		-	-	protein phosphatase slingshot	scaffold1404	-	462733-540889
Cflo_N_g11534t1	Protein diaphanous	KOG1924	RhoA GTPase effector DIA/Diaphanous	TZ	Multiple classes	1 Drf_FH3 domain1 Drf_GBD domain		-	1 Drf_DAD motif	-	scaffold1446	+	59383-69573
Cflo_N_g1849t1	Protein jagged-1	KOG1225	Teneurin-1 and related extracellular matrix proteins, contain EGF-like repeats	TW	Multiple classes	4 hEGF domain1 EGF domain		-	-	delta-like protein c	scaffold145	+	236740-241975
Cflo_N_g11745t1	Aromatic-L-amino-acid decarboxylase	KOG0628	Aromatic-L-amino-acid/L-histidine decarboxylase	E	Amino acid transport and metabolism	-		-	-	aromatic-l-amino-acid decarboxylase-like	scaffold1498	-	5-4237
Cflo_N_g11755t1	Aromatic-L-amino-acid decarboxylase	KOG0628	Aromatic-L-amino-acid/L-histidine decarboxylase	E	Amino acid transport and metabolism	-		-	-	aromatic-l-amino-acid decarboxylase	scaffold1498	-	295508-306956
Cflo_N_g11714t1	Ras-related protein Rac1	KOG0393	Ras-related small GTPase, Rho type	R	General function prediction only	1 Ras domain		-	-	ras-related protein rac1-like	scaffold1501	-	42852-44345
Cflo_N_g11664t1	Galectin (Fragment)	KOG3587	Galectin, galactose-binding lectin	W	Extracellular structures	1 Gal-bind_lectin domain		-	-	-	scaffold1526	-	6457-9490
Cflo_N_g2052t1	Protein argonaute-2	KOG1041	Translation initiation factor 2C (eIF-2C) and related proteins	J	Translation, ribosomal structure and biogenesis	-		-	-	-	scaffold153	-	307844-315800
Cflo_N_g2024t1	Laccase-4	KOG1263	Multicopper oxidases	Q	Secondary metabolites biosynthesis, transport and catabolism	1 Cu-oxidase domain1 Cu-oxidase_2 domain1 Cu-oxidase_3 domain		-	-	laccase 1	scaffold153	-	67873-82252
Cflo_N_g11935t1	Protein turtle-like protein A	KOG3515	Predicted transmembrane protein of the immunoglobulin family of cell adhesion molecules	R	General function prediction only	3 Ig_2 domain1 C2-set_2 domain1 fn3 domain1 I-set domain		-	-	-	scaffold1533	+	6925-66343
Cflo_N_g2961t1	Macrophage mannose receptor 1 (Fragment)	-	-	-	-	1 Lectin_C domain		-	-	isoform b	scaffold155	+	1590411-1609470
Cflo_N_g1716t1	Transmembrane protease, serine 9	KOG3627	Trypsin	E	Amino acid transport and metabolism	1 CUB domain1 Trypsin domain		-	-	venom serine protease 34-like	scaffold157	+	141766-143648
Cflo_N_g2123t1	Apoptosis 2 inhibitor	KOG1101	Apoptosis inhibitor IAP1 and related BIR domain proteins	DR	Multiple classes	3 BIR domain1 zf-C3HC4_3 domain		-	-	-	scaffold160	+	62322-65446
Cflo_N_g2140t1	Glutathione peroxidase	KOG1651	Glutathione peroxidase	O	Posttranslational modification, protein turnover, chaperones	-		-	-	glutathione peroxidase	scaffold160	-	300740-301561
Cflo_N_g2152t1	chymotrypsin-2-like	KOG3627	Trypsin	E	Amino acid transport and metabolism	1 Trypsin domain		-	-	-	scaffold160	+	411540-417567
Cflo_N_g2153t1	chymotrypsin-2-like	KOG3627	Trypsin	E	Amino acid transport and metabolism	1 Trypsin domain		-	-	-	scaffold160	+	422461-424969
Cflo_N_g2154t1	Chymotrypsin-2 (Fragment)	KOG3627	Trypsin	E	Amino acid transport and metabolism	1 Trypsin domain		-	-	-	scaffold160	-	433190-439525
Cflo_N_g12670t1	Ras-like GTP-binding protein RhoL	KOG0393	Ras-related small GTPase, Rho type	R	General function prediction only	1 Ras domain		-	-	ras-like gtp-binding	scaffold1619	-	165225-166729
Cflo_N_g12142t1	Cathepsin O	KOG1542	Cysteine proteinase Cathepsin F	O	Posttranslational modification, protein turnover, chaperones	1 Inhibitor_I29 domain1 Peptidase_C1 domain		-	-	-	scaffold1622	+	648-3600
Cflo_N_g12062t1	Atrial natriuretic peptide-converting enzyme	KOG1215	Low-density lipoprotein receptors containing Ca2+-binding EGF-like domains	T	Signal transduction mechanisms	1 SRCR_2 domain1 Trypsin domain		4 Ldl_recept_a repeat	-	-	scaffold1630	-	61-11811
Cflo_N_g12020t1	Transmembrane protease, serine 9	KOG3627	Trypsin	E	Amino acid transport and metabolism	1 Trypsin domain		-	-	-	scaffold1650	+	12975-17022
Cflo_N_g12631t1	Serine proteinase stubble	KOG3627	Trypsin	E	Amino acid transport and metabolism	1 Trypsin domain		-	-	-	scaffold1656	+	136302-136670
Cflo_N_g12631t2	Serine proteinase stubble	KOG3627	Trypsin	E	Amino acid transport and metabolism	1 Trypsin domain		-	-	-	scaffold1656	+	125268-136670
Cflo_N_g12015t1	Endocuticle structural glycoprotein SgAbd-1 (Fragment)	-	-	-	-	-		-	-	-	scaffold1658	+	17205-18823
Cflo_N_g12016t1	Endocuticle structural glycoprotein SgAbd-1	-	-	-	-	-		-	-	-	scaffold1658	+	32228-38008
Cflo_N_g12017t1	Endocuticle structural glycoprotein SgAbd-2	-	-	-	-	-		-	-	-	scaffold1658	+	50521-52906
Cflo_N_g12247t1	Mitogen-activated protein kinase kinase kinase 9	KOG0192	Tyrosine kinase specific for activated (GTP-bound) p21cdc42Hs	T	Signal transduction mechanisms	1 Pkinase_Tyr domain1 SH3_9 domain		-	-	-	scaffold1661	+	9220-15155
Cflo_N_g2063t1	tRNA (Cytosine-5-)-methyltransferase (Fragment)	KOG0919	C-5 cytosine-specific DNA methylase	K	Transcription	1 DNA_methylase domain		-	-	-	scaffold168	+	44474-45678
Cflo_N_g2091t1	Ankyrin repeat and fibronectin type-III domain-containing protein 1	KOG2408	Peroxidase/oxygenase	R	General function prediction only	1 Ank_4 domain1 RA domain		-	-	-	scaffold168	-	284080-311772
Cflo_N_g2096t1	Ubiquitin carboxyl-terminal hydrolase	KOG1865	Ubiquitin carboxyl-terminal hydrolase	O	Posttranslational modification, protein turnover, chaperones	-		-	-	ubiquitin carboxyl-terminal hydrolase 36-like	scaffold168	-	386543-392926
Cflo_N_g2096t2	Ubiquitin carboxyl-terminal hydrolase	KOG1865	Ubiquitin carboxyl-terminal hydrolase	O	Posttranslational modification, protein turnover, chaperones	-		-	-	ubiquitin carboxyl-terminal hydrolase 36-like	scaffold168	-	386543-392926
Cflo_N_g12287t1	AAEL007897-PA	-	-	-	-	-		-	-	-	scaffold1698	+	63268-67222
Cflo_N_g12287t2	AAEL007897-PA	-	-	-	-	-		-	-	-	scaffold1698	+	63012-67222
Cflo_N_g183t1	Wiskott-Aldrich syndrome protein family member 3	KOG1830	Wiskott Aldrich syndrome proteins	Z	Cytoskeleton	-		-	-	-	scaffold17	+	401840-405733
Cflo_N_g183t2	Wiskott-Aldrich syndrome protein family member 3	KOG1830	Wiskott Aldrich syndrome proteins	Z	Cytoskeleton	-		-	-	-	scaffold17	+	401840-405733
Cflo_N_g1977t1	Tyrosine kinase receptor Cad96Ca	KOG0200	Fibroblast/platelet-derived growth factor receptor and related receptor tyrosine kinases	T	Signal transduction mechanisms	1 Pkinase_Tyr domain		-	-	tyrosine kinase receptor cad96ca	scaffold170	-	23666-217671
Cflo_N_g12197t1	Protein croquemort	KOG3776	Plasma membrane glycoprotein CD36 and related membrane receptors	T	Signal transduction mechanisms	-		-	-	-	scaffold1702	-	142565-148480
Cflo_N_g1918t1	Phenoloxidase subunit A3	-	-	-	-	1 Hemocyanin_C domain1 Hemocyanin_M domain1 Hemocyanin_N domain		-	-	phenoloxidase subunit a3	scaffold173	-	149823-155315
Cflo_N_g12342t1	GTP cyclohydrolase 1	KOG2698	GTP cyclohydrolase I	H	Coenzyme transport and metabolism	1 GTP_cyclohydroI domain		-	-	gtp cyclohydrolase i	scaffold1734	+	39785-42917
Cflo_N_g1972t1	Lysyl oxidase-like protein 3	-	-	-	-	2 SRCR domain		-	-	-	scaffold180	-	41998-48221
Cflo_N_g1973t1	G protein-coupled receptor kinase 2	KOG0986	G protein-coupled receptor kinase	T	Signal transduction mechanisms	1 Pkinase domain1 RGS domain		-	-	g protein-coupled receptor kinase 2-like	scaffold180	+	64903-78706
Cflo_N_g12428t1	Titin	KOG4221	Receptor mediating netrin-dependent axon guidance	T	Signal transduction mechanisms	4 fn3 domain3 I-set domain		-	-	-	scaffold1816	-	2338-6963
Cflo_N_g12429t1	Titin	KOG3513	Neural cell adhesion molecule L1	T	Signal transduction mechanisms	7 I-set domain		-	-	-	scaffold1816	-	7062-20753
Cflo_N_g2195t1	Integrin alpha-PS4	KOG3637	Vitronectin receptor, alpha subunit	W	Extracellular structures	-		-	-	-	scaffold184	-	48444-59559
Cflo_N_g2635t1	Low-density lipoprotein receptor	KOG3627	Trypsin	E	Amino acid transport and metabolism	1 Trypsin domain		5 Ldl_recept_a repeat	-	-	scaffold185	-	587057-608626
Cflo_N_g12496t1	Titin	KOG0032	Ca2+/calmodulin-dependent protein kinase, EF-Hand protein superfamily	T	Signal transduction mechanisms	39 fn3 domain34 I-set domain1 Pkinase domain		-	-	low quality protein: twitchin-like	scaffold1856	+	18678-102699
Cflo_N_g12496t2	Titin	KOG0032	Ca2+/calmodulin-dependent protein kinase, EF-Hand protein superfamily	T	Signal transduction mechanisms	39 fn3 domain34 I-set domain1 Pkinase domain		-	-	low quality protein: twitchin-like	scaffold1856	+	18678-102699
Cflo_N_g12496t3	Titin	KOG0032	Ca2+/calmodulin-dependent protein kinase, EF-Hand protein superfamily	T	Signal transduction mechanisms	39 fn3 domain34 I-set domain1 Pkinase domain		-	-	low quality protein: twitchin-like	scaffold1856	+	18678-102699
Cflo_N_g12496t4	Titin	KOG0032	Ca2+/calmodulin-dependent protein kinase, EF-Hand protein superfamily	T	Signal transduction mechanisms	39 fn3 domain34 I-set domain1 Pkinase domain		-	-	low quality protein: twitchin-like	scaffold1856	+	18678-102699
Cflo_N_g2186t1	Mitogen-activated protein kinase 14B	KOG0660	Mitogen-activated protein kinase	T	Signal transduction mechanisms	1 Pkinase domain		-	-	mitogen-activated protein kinase 14b-like isoform 2	scaffold187	+	123048-126950
Cflo_N_g2186t2	Mitogen-activated protein kinase 14B	KOG0660	Mitogen-activated protein kinase	T	Signal transduction mechanisms	1 Pkinase domain		-	-	p38 map kinase	scaffold187	+	123048-126950
Cflo_N_g2186t3	P38 mapk	KOG0660	Mitogen-activated protein kinase	T	Signal transduction mechanisms	1 Pkinase domain		-	-	mitogen-activated protein kinase 14b	scaffold187	+	123048-126950
Cflo_N_g12735t1	Protein spaetzle	-	-	-	-	-		-	-	-	scaffold1889	+	16334-20142
Cflo_N_g13035t1	Signal transducer and activator of transcription	KOG3667	STAT protein	KT	Multiple classes	1 SH2 domain1 STAT_bind domain		-	-	signal transducer and activator of transcription	scaffold1892	+	73981-81578
Cflo_N_g12711t1	Actin-related protein 3	KOG0678	Actin-related protein Arp2/3 complex, subunit Arp3	Z	Cytoskeleton	-		-	-	actin-related protein 3-like	scaffold1896	-	21068-22962
Cflo_N_g102t1	PGRP-SC2	-	-	-	-	1 Amidase_2 domain		-	-	peptidoglycan-recognition protein precursor	scaffold19	-	285843-288377
Cflo_N_g102t2	PGRP-SC2	-	-	-	-	1 Amidase_2 domain		-	-	peptidoglycan-recognition protein precursor	scaffold19	-	285843-288377
Cflo_N_g103t1	PGRP-LB	-	-	-	-	1 Amidase_2 domain		-	-	pgrp- partial	scaffold19	-	291490-294212
Cflo_N_g12974t1	Protein tamozhennic	KOG4816	Uncharacterized conserved protein	S	Function unknown	-		-	-	-	scaffold1921	-	68273-77298
Cflo_N_g2793t1	dihydropteridine reductase-like	KOG4022	Dihydropteridine reductase DHPR/QDPR	E	Amino acid transport and metabolism	-		-	-	dihydropteridine reductase	scaffold194	-	359747-360758
Cflo_N_g2544t1	Trypsin-1	KOG3627	Trypsin	E	Amino acid transport and metabolism	1 Trypsin domain		-	-	-	scaffold197	-	37632-39724
Cflo_N_g2547t1	trypsin-1-like	KOG3627	Trypsin	E	Amino acid transport and metabolism	1 Trypsin domain		-	-	-	scaffold197	-	53593-56161
Cflo_N_g2548t1	Hypothetical protein	-	-	-	-	-		-	-	hypothetical protein X777_03497	scaffold197	-	73042-74903
Cflo_N_g12868t1	Sequestosome-1	KOG4582	Uncharacterized conserved protein, contains ZZ-type Zn-finger	R	General function prediction only	1 PB1 domain1 ZZ domain		-	-	-	scaffold1978	+	70967-73350
Cflo_N_g13088t1	Serpin B10	KOG2392	Serpin	V	Defense mechanisms	1 Serpin domain		-	-	-	scaffold1993	-	53125-54393
Cflo_N_g13089t1	Serpin B10	KOG2392	Serpin	V	Defense mechanisms	1 Serpin domain		-	-	-	scaffold1993	+	54890-76158
Cflo_N_g13089t2	Serpin B10	KOG2392	Serpin	V	Defense mechanisms	1 Serpin domain		-	-	-	scaffold1993	+	54890-65924
Cflo_N_g13089t3	Serpin B10	KOG2392	Serpin	V	Defense mechanisms	1 Serpin domain		-	-	-	scaffold1993	+	54890-58658
Cflo_N_g2231t1	Serine proteinase stubble	KOG3627	Trypsin	E	Amino acid transport and metabolism	1 Trypsin domain		-	-	serine proteinase stubble	scaffold200	+	140457-144635
Cflo_N_g13162t1	Protein Wnt	KOG3913	Wnt family of developmental regulators	T	Signal transduction mechanisms	-		-	-	protein wnt-4	scaffold2042	-	5984-46801
Cflo_N_g2585t1	Armadillo protein	KOG4203	Armadillo/beta-Catenin/plakoglobin	TZ	Multiple classes	1 Trypsin domain		4 Arm repeat1 Ldl_recept_a repeat	-	armadillo segment polarity protein	scaffold214	+	414670-444412
Cflo_N_g2585t2	Armadillo protein	KOG4203	Armadillo/beta-Catenin/plakoglobin	TZ	Multiple classes	1 Trypsin domain		4 Arm repeat1 Ldl_recept_a repeat	-	-	scaffold214	+	414670-444412
Cflo_N_g13894t1	TNF receptor-associated factor 6	KOG0297	TNF receptor-associated factor	T	Signal transduction mechanisms	1 MATH domain1 zf-C3HC4 domain		-	-	tnf receptor-associated factor 6-like	scaffold2159	-	672817-674549
Cflo_N_g13894t2	TNF receptor-associated factor 6	KOG0297	TNF receptor-associated factor	T	Signal transduction mechanisms	1 MATH domain1 zf-C3HC4 domain		-	-	tnf receptor-associated factor 6-like	scaffold2159	-	672817-674549
Cflo_N_g13896t1	Vascular endothelial growth factor receptor 1	KOG0200	Fibroblast/platelet-derived growth factor receptor and related receptor tyrosine kinases	T	Signal transduction mechanisms	1 I-set domain1 Ig_2 domain1 Pkinase_Tyr domain		-	-	vascular endothelial growth factor receptor 1-like	scaffold2159	+	693330-705600
Cflo_N_g13896t2	Vascular endothelial growth factor receptor 1	KOG0200	Fibroblast/platelet-derived growth factor receptor and related receptor tyrosine kinases	T	Signal transduction mechanisms	1 I-set domain1 Ig_2 domain1 Pkinase_Tyr domain		-	-	vascular endothelial growth factor receptor 1-like	scaffold2159	+	693330-705600
Cflo_N_g3130t1	E3 ubiquitin-protein ligase MYLIP	KOG0792	Protein tyrosine phosphatase PTPMEG, contains FERM domain	T	Signal transduction mechanisms	1 FERM_M domain1 FERM_N domain1 zf-C3HC4_3 domain		-	-	e3 ubiquitin-protein ligase mylip-like	scaffold226	-	1202374-1328769
Cflo_N_g79t1	MAM domain-containing glycosylphosphatidylinositol anchor protein 1	-	-	-	-	2 Sushi domain1 MAM domain		-	-	-	scaffold23	+	67912-74140
Cflo_N_g79t2	MAM domain-containing glycosylphosphatidylinositol anchor protein 1	-	-	-	-	2 Sushi domain1 MAM domain		-	-	-	scaffold23	+	67912-74140
Cflo_N_g3175t1	Delta-like protein	KOG1219	Uncharacterized conserved protein, contains laminin, cadherin and EGF domains	T	Signal transduction mechanisms	6 EGF domain1 hEGF domain		-	-	-	scaffold232	-	350239-354700
Cflo_N_g13450t1	Peroxidase	KOG2408	Peroxidase/oxygenase	R	General function prediction only	1 BTB domain		-	-	-	scaffold2348	+	544-20276
Cflo_N_g13762t1	Protein argonaute-2	KOG1041	Translation initiation factor 2C (eIF-2C) and related proteins	J	Translation, ribosomal structure and biogenesis	-		-	-	-	scaffold2396	+	163268-167691
Cflo_N_g3049t1	Neurotrypsin	KOG3627	Trypsin	E	Amino acid transport and metabolism	4 CBM_14 domain3 SRCR domain1 Kringle domain1 PAN_1 domain1 Trypsin domain		3 Ldl_recept_a repeat	-	-	scaffold243	-	502897-518015
Cflo_N_g3049t2	Neurotrypsin	KOG3627	Trypsin	E	Amino acid transport and metabolism	4 CBM_14 domain3 SRCR domain1 Kringle domain1 PAN_1 domain1 Trypsin domain		3 Ldl_recept_a repeat	-	-	scaffold243	-	502897-518015
Cflo_N_g3720t1	Protein Wnt	KOG3913	Wnt family of developmental regulators	T	Signal transduction mechanisms	-		-	-	-	scaffold244	-	65141-73143
Cflo_N_g3720t2	Protein Wnt	KOG3913	Wnt family of developmental regulators	T	Signal transduction mechanisms	-		-	-	-	scaffold244	-	65141-79957
Cflo_N_g3727t1	Ras-like protein 1	KOG0395	Ras-related GTPase	R	General function prediction only	1 Ras domain		-	-	ras-like protein 1-like	scaffold244	-	117171-118217
Cflo_N_g3764t1	SUMO-activating enzyme subunit 1	KOG2014	SMT3/SUMO-activating complex, AOS1/RAD31 component	O	Posttranslational modification, protein turnover, chaperones	-		-	-	-	scaffold244	-	917937-919593
Cflo_N_g3805t1	protein Wnt-7b-like	KOG3913	Wnt family of developmental regulators	T	Signal transduction mechanisms	-		-	-	-	scaffold244	-	1331108-1376621
Cflo_N_g3805t2	protein Wnt-7b-like	KOG3913	Wnt family of developmental regulators	T	Signal transduction mechanisms	-		-	-	-	scaffold244	-	1331108-1376621
Cflo_N_g13626t1	Peroxiredoxin-6	KOG0854	Alkyl hydroperoxide reductase, thiol specific antioxidant and related enzymes	O	Posttranslational modification, protein turnover, chaperones	1 1-cysPrx_C domain1 AhpC-TSA domain		-	-	peroxiredoxin-6-like	scaffold2456	-	26835-30308
Cflo_N_g13634t1	Evolutionarily conserved signaling intermediate in Toll pathway, mitochondrial; Flags: Precursor	KOG3941	Intermediate in Toll signal transduction pathway (ECSIT)	T	Signal transduction mechanisms	1 ECIST_Cterm domain		-	-	evolutionarily conserved signaling intermediate in toll mitochondrial-like	scaffold2456	-	64142-65525
Cflo_N_g13647t1	Plasminogen activator inhibitor 1	KOG2392	Serpin	V	Defense mechanisms	2 Serpin domain		-	-	-	scaffold2479	-	1513-11889
Cflo_N_g13647t2	Serpin I2	KOG2392	Serpin	V	Defense mechanisms	1 Serpin domain		-	-	-	scaffold2479	-	1513-5256
Cflo_N_g13695t1	Cyclic AMP-dependent transcription factor ATF-2	KOG1414	Transcriptional activator FOSB/c-Fos and related bZIP transcription factors	K	Transcription	-		-	-	-	scaffold2524	-	28027-29900
Cflo_N_g2977t1	Serine proteinase stubble	KOG3627	Trypsin	E	Amino acid transport and metabolism	1 Trypsin domain		-	-	isoform a	scaffold255	-	36212-44566
Cflo_N_g2977t4	Serine proteinase stubble	KOG3627	Trypsin	E	Amino acid transport and metabolism	1 Trypsin domain		-	-	isoform a	scaffold255	-	36212-49622
Cflo_N_g2977t5	transmembrane protease serine 6 isoform X1	KOG3627	Trypsin	E	Amino acid transport and metabolism	1 Trypsin domain		-	-	isoform b	scaffold255	-	36212-49622
Cflo_N_g2979t1	C-type lectin domain family 4 member F	-	-	-	-	1 Lectin_C domain		-	-	-	scaffold255	+	72176-73072
Cflo_N_g2979t2	C-type lectin domain family 4 member F	-	-	-	-	1 Lectin_C domain		-	-	-	scaffold255	+	72176-72852
Cflo_N_g13818t1	Integrin beta	KOG1226	Integrin beta subunit (N-terminal portion of extracellular region)	TW	Multiple classes	1 Integrin_b_cyt domain1 Integrin_B_tail domain		-	-	integrin beta-ps-like	scaffold2593	+	80376-84538
Cflo_N_g13818t2	Integrin beta	KOG1226	Integrin beta subunit (N-terminal portion of extracellular region)	TW	Multiple classes	1 Integrin_b_cyt domain1 Integrin_B_tail domain		-	-	integrin beta-ps-like	scaffold2593	+	77513-84538
Cflo_N_g674t1	Scavenger receptor class B member 1	KOG3776	Plasma membrane glycoprotein CD36 and related membrane receptors	T	Signal transduction mechanisms	-		-	-	scavenger receptor class b member 1-like	scaffold26	-	550960-586022
Cflo_N_g674t2	Scavenger receptor class B member 1	KOG3776	Plasma membrane glycoprotein CD36 and related membrane receptors	T	Signal transduction mechanisms	-		-	-	scavenger receptor class b member 1-like	scaffold26	-	550960-573535
Cflo_N_g3502t1	Peroxidasin	KOG2408	Peroxidase/oxygenase	R	General function prediction only	3 I-set domain		1 LRR_8 repeat	-	low quality protein: peroxidasin-like	scaffold263	-	467313-481100
Cflo_N_g3305t1	Embryonic polarity protein dorsal	-	-	-	-	1 RHD domain		-	-	embryonic polarity protein dorsal	scaffold266	-	164172-170648
Cflo_N_g2873t1	SUMO-activating enzyme subunit 2	KOG2013	SMT3/SUMO-activating complex, catalytic component UBA2	O	Posttranslational modification, protein turnover, chaperones	1 UAE_UbL domain1 UBA_e1_thiolCys domain		-	-	sumo-activating enzyme subunit 2-like	scaffold267	+	83559-86794
Cflo_N_g2897t1	Ovochymase-2	KOG3627	Trypsin	E	Amino acid transport and metabolism	1 Trypsin domain		-	-	-	scaffold267	+	332024-339954
Cflo_N_g3034t1	Peroxidasin	KOG2408	Peroxidase/oxygenase	R	General function prediction only	-		-	-	-	scaffold268	+	56290-106331
Cflo_N_g453t1	Down syndrome cell adhesion molecule	KOG3513	Neural cell adhesion molecule L1	T	Signal transduction mechanisms	6 fn3 domain6 I-set domain3 Ig_2 domain		-	-	-	scaffold27	-	287034-362719
Cflo_N_g453t2	Down syndrome cell adhesion molecule	KOG3513	Neural cell adhesion molecule L1	T	Signal transduction mechanisms	6 fn3 domain6 I-set domain4 Ig_2 domain		-	-	-	scaffold27	-	287034-362719
Cflo_N_g453t3	Down syndrome cell adhesion molecule	KOG3513	Neural cell adhesion molecule L1	T	Signal transduction mechanisms	6 fn3 domain6 I-set domain4 Ig_2 domain		-	-	-	scaffold27	-	287034-347122
Cflo_N_g453t4	Down syndrome cell adhesion molecule	KOG3513	Neural cell adhesion molecule L1	T	Signal transduction mechanisms	6 fn3 domain6 I-set domain4 Ig_2 domain		-	-	-	scaffold27	-	287034-362719
Cflo_N_g3024t1	TNF receptor-associated factor 4	KOG0297	TNF receptor-associated factor	T	Signal transduction mechanisms	1 MATH domain		-	-	tnf receptor-associated factor 4-like	scaffold276	-	43003-67303
Cflo_N_g3445t1	NUAK family SNF1-like kinase 1	KOG0611	Predicted serine/threonine protein kinase	R	General function prediction only	1 Pkinase domain		-	-	serine threonine protein kinase	scaffold284	+	353649-377705
Cflo_N_g3445t2	NUAK family SNF1-like kinase 1	KOG0611	Predicted serine/threonine protein kinase	R	General function prediction only	1 Pkinase domain		-	-	serine threonine protein kinase	scaffold284	+	353649-377705
Cflo_N_g14237t1	Protein yellow	-	-	-	-	-		-	-	-	scaffold2866	-	17630-34507
Cflo_N_g14238t1	Major royal jelly protein 1	-	-	-	-	-		-	-	major royal jelly protein 1	scaffold2866	-	34579-36031
Cflo_N_g14239t1	Protein yellow	-	-	-	-	-		-	-	-	scaffold2866	-	38129-54093
Cflo_N_g3291t1	Transcription factor AP-1	KOG0837	Transcriptional activator of the JUN family	K	Transcription	-		-	-	transcription factor ap-1-like	scaffold287	+	57762-58316
Cflo_N_g14089t1	Nuclear factor of activated T-cells 5	KOG3598	Thyroid hormone receptor-associated protein complex, subunit TRAP230	K	Transcription	1 RHD domain		-	-	nfat isoform d	scaffold2879	+	49081-63915
Cflo_N_g14089t2	Nuclear factor of activated T-cells 5	KOG3598	Thyroid hormone receptor-associated protein complex, subunit TRAP230	K	Transcription	1 RHD domain		-	-	nfat isoform d	scaffold2879	+	37477-63915
Cflo_N_g14162t1	Enhancer of mRNA-decapping protein 3	KOG2585	Uncharacterized conserved protein	S	Function unknown	3 I-set domain1 LSM14 domain1 YjeF_N domain		-	-	-	scaffold2894	+	55124-121306
Cflo_N_g104t1	TPR repeat-containing protein C12orf30-like protein	KOG2053	Mitochondrial inheritance and actin cytoskeleton organization protein	Z	Cytoskeleton	-		-	-	-	scaffold29	-	894-4779
Cflo_N_g14156t1	Annulin	-	-	-	-	2 Transglut_C domain1 Transglut_N domain		-	-	annulin	scaffold2925	+	3289-20762
Cflo_N_g14156t2	Annulin	-	-	-	-	2 Transglut_C domain1 Transglut_N domain		-	-	annulin	scaffold2925	+	9609-20762
Cflo_N_g14413t1	NF-kappa-B inhibitor cactus	KOG0509	Ankyrin repeat and DHHC-type Zn-finger domain containing proteins	R	General function prediction only	-		-	-	-	scaffold2944	+	23233-30824
Cflo_N_g14414t1	stress-induced-phosphoprotein 1-like	KOG0509	Ankyrin repeat and DHHC-type Zn-finger domain containing proteins	R	General function prediction only	-		-	-	-	scaffold2944	+	34280-40900
Cflo_N_g14273t1	Transmembrane protease, serine 4	KOG3627	Trypsin	E	Amino acid transport and metabolism	1 Trypsin domain		-	-	transmembrane protease serine	scaffold2987	+	21842-27350
Cflo_N_g4785t1	Protein kinase C iota type	KOG0695	Serine/threonine protein kinase	T	Signal transduction mechanisms	1 C1_1 domain1 Pkinase domain		-	-	protein kinase c iota type-like	scaffold308	-	682585-688495
Cflo_N_g3359t1	Thioredoxin-dependent peroxide reductase, mitochondrial	KOG0852	Alkyl hydroperoxide reductase, thiol specific antioxidant and related enzymes	O	Posttranslational modification, protein turnover, chaperones	1 1-cysPrx_C domain1 AhpC-TSA domain		-	-	thioredoxin-dependent peroxide mitochondrial	scaffold309	-	231489-232830
Cflo_N_g14343t1	Ankyrin repeat and KH domain-containing protein 1	KOG4369	RTK signaling protein MASK/UNC-44	T	Signal transduction mechanisms	2 Ank_4 domain1 KH_1 domain		4 Ank repeat	-	-	scaffold3103	-	16353-40599
Cflo_N_g14343t2	Ankyrin repeat and KH domain-containing protein 1	KOG4369	RTK signaling protein MASK/UNC-44	T	Signal transduction mechanisms	2 Ank_4 domain1 KH_1 domain		4 Ank repeat	-	-	scaffold3103	-	16353-40599
Cflo_N_g4442t1	Trypsin-1	KOG3627	Trypsin	E	Amino acid transport and metabolism	1 Trypsin domain		-	-	serine protease	scaffold316	-	112707-114746
Cflo_N_g4444t1	trypsin-1-like	KOG3627	Trypsin	E	Amino acid transport and metabolism	1 Trypsin domain		-	-	tpa_exp: trypsin 2b	scaffold316	-	124472-127068
Cflo_N_g4463t1	ankyrin repeat and SAM domain-containing protein 1A-like isoform X2	KOG0507	CASK-interacting adaptor protein (caskin) and related proteins with ankyrin repeats and SAM domain	T	Signal transduction mechanisms	1 PID domain1 SAM_1 domain1 SAM_2 domain		2 Ank repeat	-	-	scaffold316	-	508315-547997
Cflo_N_g4463t2	ankyrin repeat and SAM domain-containing protein 1A-like isoform X2	KOG0507	CASK-interacting adaptor protein (caskin) and related proteins with ankyrin repeats and SAM domain	T	Signal transduction mechanisms	1 PID domain1 SAM_1 domain1 SAM_2 domain		2 Ank repeat	-	-	scaffold316	-	508315-547997
Cflo_N_g4492t1	CD109 antigen	KOG1366	Alpha-macroglobulin	O	Posttranslational modification, protein turnover, chaperones	1 A2M_comp domain1 A2M_N domain		-	-	cd109 antigen-like	scaffold316	+	1091391-1097995
Cflo_N_g4538t1	Eukaryotic translation initiation factor 4E-binding protein 2	-	-	-	-	-		-	-	eukaryotic translation initiation factor 4e binding protein	scaffold316	-	1951161-1954675
Cflo_N_g3387t1	FAS-associated factor 1	KOG1363	Predicted regulator of the ubiquitin pathway (contains UAS and UBX domains)	T	Signal transduction mechanisms	1 UBA_4 domain		-	-	-	scaffold320	+	37308-41332
Cflo_N_g14771t1	scavenger receptor class B member 1-like	KOG3776	Plasma membrane glycoprotein CD36 and related membrane receptors	T	Signal transduction mechanisms	-		-	-	scavenger receptor class b member 1-like	scaffold3235	+	19653-42287
Cflo_N_g14772t1	scavenger receptor class B member 1-like	KOG3776	Plasma membrane glycoprotein CD36 and related membrane receptors	T	Signal transduction mechanisms	-		-	-	scavenger receptor class b member 1-like	scaffold3235	+	42684-44253
Cflo_N_g14775t1	C-type lectin domain family 10 member A	-	-	-	-	1 Lectin_C domain		-	-	-	scaffold3235	-	68045-74958
Cflo_N_g14796t1	Hypothetical protein	-	-	-	-	-		-	-	-	scaffold3235	-	270953-273338
Cflo_N_g14403t1	Serine proteinase stubble	KOG3627	Trypsin	E	Amino acid transport and metabolism	1 Trypsin domain		-	-	serine protease	scaffold3265	-	11452-13554
Cflo_N_g14466t1	SUMO-conjugating enzyme UBC9	KOG0424	Ubiquitin-protein ligase	O	Posttranslational modification, protein turnover, chaperones	1 UQ_con domain		-	-	sumo-conjugating enzyme ubc9-like	scaffold3282	+	91174-92211
Cflo_N_g14496t1	Transcription factor GATA-4 (Fragment)	KOG1601	GATA-4/5/6 transcription factors	K	Transcription	2 GATA domain		-	-	isoform b	scaffold3303	+	8559-64279
Cflo_N_g14496t2	Transcription factor GATA-4 (Fragment)	KOG1601	GATA-4/5/6 transcription factors	K	Transcription	1 GATA domain		-	-	transcription factor gata-4	scaffold3303	+	8559-64279
Cflo_N_g14496t3	Transcription factor GATA-4 (Fragment)	-	-	-	-	1 GATA domain		-	-	isoform b	scaffold3303	+	8559-61434
Cflo_N_g14496t4	Transcription factor GATA-4 (Fragment)	KOG1601	GATA-4/5/6 transcription factors	K	Transcription	1 GATA domain		-	-	transcription factor gata-4	scaffold3303	+	45244-64279
Cflo_N_g3399t1	Serine proteinase stubble	KOG3627	Trypsin	E	Amino acid transport and metabolism	1 Trypsin domain		-	-	serine proteinase stubble	scaffold331	-	70277-70699
Cflo_N_g3551t1	Protein lozenge	KOG3982	Runt and related transcription factors	K	Transcription	1 Runt domain		-	-	protein lozenge-like	scaffold332	-	19988-50045
Cflo_N_g3556t1	Protein lozenge	KOG3982	Runt and related transcription factors	K	Transcription	1 Runt domain		-	-	-	scaffold332	+	126007-139800
Cflo_N_g3556t2	Protein lozenge	KOG3982	Runt and related transcription factors	K	Transcription	1 Runt domain		-	-	-	scaffold332	+	126007-139800
Cflo_N_g14667t1	Angiomotin	KOG0161	Myosin class II heavy chain	Z	Cytoskeleton	-		-	-	-	scaffold3362	-	5694-11148
Cflo_N_g3635t1	sterile alpha and TIR motif-containing protein 1-like	KOG3678	SARM protein (with sterile alpha and armadillo motifs)	W	Extracellular structures	2 SAM_2 domain1 TIR_2 domain		-	-	sterile alpha and tir motif-containing protein 1-like	scaffold339	-	6308-34197
Cflo_N_g3635t2	sterile alpha and TIR motif-containing protein 1-like	KOG3678	SARM protein (with sterile alpha and armadillo motifs)	W	Extracellular structures	2 SAM_2 domain1 TIR_2 domain		-	-	sterile alpha and tir motif-containing protein 1-like	scaffold339	-	4812-25270
Cflo_N_g3644t1	Protein yellow	-	-	-	-	-		-	-	-	scaffold339	+	257337-260753
Cflo_N_g435t1	Hypothetical protein	-	-	-	-	-		-	-	-	scaffold34	+	88199-92324
Cflo_N_g14620t1	Ras-like GTP-binding protein Rho1	KOG0393	Ras-related small GTPase, Rho type	R	General function prediction only	1 Ras domain		-	-	ras-like gtp-binding protein rho1	scaffold3419	-	7560-10275
Cflo_N_g3977t1	Apical endosomal glycoprotein	-	-	-	-	3 MAM domain		-	-	-	scaffold346	-	388488-390881
Cflo_N_g3993t1	Brain-specific angiogenesis inhibitor 1	KOG4193	G protein-coupled receptors	T	Signal transduction mechanisms	2 Ig_2 domain		-	-	-	scaffold346	-	448975-455960
Cflo_N_g3993t2	Brain-specific angiogenesis inhibitor 1	KOG4193	G protein-coupled receptors	T	Signal transduction mechanisms	2 Ig_2 domain		-	-	-	scaffold346	-	448975-455960
Cflo_N_g4036t1	Lysozyme c-1	-	-	-	-	1 Lys domain		-	-	-	scaffold348	-	2657-3145
Cflo_N_g325t1	Zinc finger protein ush	KOG0391	SNF2 family DNA-dependent ATPase	R	General function prediction only	4 zf-C2H2_6 domain1 zf-C2H2 domain		-	-	-	scaffold35	+	97734-147680
Cflo_N_g325t2	Zinc finger protein ush	KOG0391	SNF2 family DNA-dependent ATPase	R	General function prediction only	4 zf-C2H2_6 domain1 zf-C2H2 domain		-	-	-	scaffold35	+	97734-147680
Cflo_N_g4974t1	Protein yellow	-	-	-	-	-		-	-	protein yellow-like	scaffold351	+	651765-654422
Cflo_N_g4572t1	Putative chemosensory binding protein	-	-	-	-	-		-	-	-	scaffold360	-	60536-66149
Cflo_N_g4595t1	Suppressor of hairless protein	KOG3743	Recombination signal binding protein-J kappa(CBF1, Su(H), HS2NF5)	K	Transcription	1 BTD domain1 LAG1-DNAbind domain1 TIG domain		-	-	suppressor of hairless	scaffold360	-	297572-299101
Cflo_N_g14693t1	Hexamerin	-	-	-	-	1 Hemocyanin_C domain1 Hemocyanin_M domain		-	-	-	scaffold3660	+	229-1309
Cflo_N_g14709t1	KRR1 small subunit processome component	KOG2874	rRNA processing protein	JD	Multiple classes	-		-	-	krr1 small subunit processome component homolog	scaffold3688	-	40577-41494
Cflo_N_g137t1	Alpha-1,3-mannosyl-glycoprotein 2-beta-N-acetylglucosaminyltransferase	KOG1413	N-acetylglucosaminyltransferase I	G	Carbohydrate transport and metabolism	-		-	-	alpha- -mannosyl-glycoprotein 2-beta-n-acetylglucosaminyltransferase-like	scaffold37	+	9697-12500
Cflo_N_g4811t1	Down syndrome cell adhesion molecule-like protein 1	KOG3513	Neural cell adhesion molecule L1	T	Signal transduction mechanisms	15 I-set domain6 fn3 domain1 Ig_2 domain		-	-	-	scaffold372	-	379265-398680
Cflo_N_g4811t2	Down syndrome cell adhesion molecule-like protein 1	KOG3513	Neural cell adhesion molecule L1	T	Signal transduction mechanisms	15 I-set domain6 fn3 domain1 Ig_2 domain		-	-	-	scaffold372	-	379265-398680
Cflo_N_g4811t3	Down syndrome cell adhesion molecule-like protein 1	KOG3513	Neural cell adhesion molecule L1	T	Signal transduction mechanisms	15 I-set domain6 fn3 domain1 Ig_2 domain		-	-	-	scaffold372	-	379265-398680
Cflo_N_g4811t4	Down syndrome cell adhesion molecule-like protein 1	KOG3513	Neural cell adhesion molecule L1	T	Signal transduction mechanisms	15 I-set domain6 fn3 domain1 Ig_2 domain		-	-	-	scaffold372	-	379265-398680
Cflo_N_g4811t5	Down syndrome cell adhesion molecule-like protein 1	KOG3513	Neural cell adhesion molecule L1	T	Signal transduction mechanisms	15 I-set domain6 fn3 domain1 Ig_2 domain		-	-	-	scaffold372	-	379258-398680
Cflo_N_g4811t6	Down syndrome cell adhesion molecule-like protein 1	KOG3513	Neural cell adhesion molecule L1	T	Signal transduction mechanisms	15 I-set domain6 fn3 domain1 Ig_2 domain		-	-	-	scaffold372	-	379265-398680
Cflo_N_g4813t1	Down syndrome cell adhesion molecule-like protein	KOG3513	Neural cell adhesion molecule L1	T	Signal transduction mechanisms	7 I-set domain		-	-	-	scaffold372	-	399816-409471
Cflo_N_g4841t1	CCAAT/enhancer-binding protein	KOG3119	Basic region leucine zipper transcription factor	K	Transcription	-		-	-	-	scaffold372	+	1127546-1128595
Cflo_N_g4126t1	Serine/threonine-protein kinase mig-15	KOG0587	Traf2- and Nck-interacting kinase and related germinal center kinase (GCK) family protein kinases	T	Signal transduction mechanisms	1 Pkinase domain		-	-	serine threonine-protein kinase mig-15	scaffold374	+	175920-200643
Cflo_N_g4126t2	Serine/threonine-protein kinase mig-15	KOG0587	Traf2- and Nck-interacting kinase and related germinal center kinase (GCK) family protein kinases	T	Signal transduction mechanisms	1 Pkinase domain		-	-	serine threonine-protein kinase mig-15	scaffold374	+	175920-200643
Cflo_N_g4126t3	Serine/threonine-protein kinase mig-15	KOG0587	Traf2- and Nck-interacting kinase and related germinal center kinase (GCK) family protein kinases	T	Signal transduction mechanisms	1 Pkinase domain		-	-	serine threonine-protein kinase mig-15	scaffold374	+	175920-200643
Cflo_N_g4290t1	PDGF-and VEGF-related factor	-	-	-	-	1 PDGF domain		-	-	-	scaffold377	+	295698-304127
Cflo_N_g4220t1	tyrosine-protein kinase hopscotch isoform X4	KOG0197	Tyrosine kinases	T	Signal transduction mechanisms	2 Pkinase_Tyr domain1 SH2 domain		-	-	-	scaffold380	+	91164-96383
Cflo_N_g4351t1	Endocuticle structural glycoprotein SgAbd-2	-	-	-	-	-		-	-	-	scaffold383	+	353927-357718
Cflo_N_g4362t1	venom serine protease 34 isoform X1	KOG3627	Trypsin	E	Amino acid transport and metabolism	1 Trypsin domain		-	-	venom serine protease 34-like	scaffold383	+	428227-431257
Cflo_N_g4365t1	venom serine protease 34-like	KOG3627	Trypsin	E	Amino acid transport and metabolism	1 Trypsin domain		-	-	venom serine protease 34-like	scaffold383	-	508255-510651
Cflo_N_g14916t1	Hypothetical protein	-	-	-	-	-		-	-	-	scaffold4002	-	116926-117342
Cflo_N_g4660t1	Sushi, von Willebrand factor type A, EGF and pentraxin domain-containing protein 1	-	-	-	-	6 Sushi domain		-	-	-	scaffold402	+	539051-542579
Cflo_N_g5222t1	Tyrosine 3-monooxygenase	KOG3820	Aromatic amino acid hydroxylase	E	Amino acid transport and metabolism	1 Biopterin_H domain		-	-	tyrosine hydroxylase	scaffold407	-	661846-677807
Cflo_N_g5222t2	Tyrosine 3-monooxygenase	KOG3820	Aromatic amino acid hydroxylase	E	Amino acid transport and metabolism	1 Biopterin_H domain		-	-	tyrosine hydroxylase	scaffold407	-	659315-677807
Cflo_N_g5225t1	Sushi, von Willebrand factor type A, EGF and pentraxin domain-containing protein 1	-	-	-	-	3 Sushi domain1 Lectin_C domain		-	-	-	scaffold407	-	725389-755465
Cflo_N_g4557t1	Serine proteinase stubble (Fragment)	KOG3627	Trypsin	E	Amino acid transport and metabolism	1 Trypsin domain		-	-	serine proteinase stubble	scaffold408	+	74925-105942
Cflo_N_g4559t1	Serine proteinase stubble	KOG3627	Trypsin	E	Amino acid transport and metabolism	1 Trypsin domain		-	-	serine proteinase stubble	scaffold408	+	148213-171842
Cflo_N_g4411t1	Dual specificity mitogen-activated protein kinase kinase dSOR1	KOG0581	Mitogen-activated protein kinase kinase (MAP2K)	T	Signal transduction mechanisms	1 Pkinase domain		-	-	map kinse-erk kinase	scaffold409	-	1289211-1290112
Cflo_N_g4257t1	Leukocyte elastase inhibitor	KOG2392	Serpin	V	Defense mechanisms	2 Serpin domain		-	-	-	scaffold413	-	126357-138608
Cflo_N_g4263t1	fasciclin-2-like isoform 2	KOG3513	Neural cell adhesion molecule L1	T	Signal transduction mechanisms	4 I-set domain2 fn3 domain1 Ig_2 domain		-	-	-	scaffold415	-	9785-135684
Cflo_N_g4263t2	fasciclin-2-like isoform 2	KOG3513	Neural cell adhesion molecule L1	T	Signal transduction mechanisms	4 I-set domain2 fn3 domain1 Ig_2 domain		-	-	-	scaffold415	-	9785-135684
Cflo_N_g4263t3	fasciclin-2-like isoform 2	KOG3513	Neural cell adhesion molecule L1	T	Signal transduction mechanisms	4 I-set domain2 fn3 domain1 Ig_2 domain		-	-	-	scaffold415	-	9785-135684
Cflo_N_g4689t1	Glutathione peroxidase (Fragment)	KOG1651	Glutathione peroxidase	O	Posttranslational modification, protein turnover, chaperones	-		-	-	phospholipid-hydroperoxide glutathione peroxidase	scaffold419	-	7555-11959
Cflo_N_g360t1	Peroxiredoxin-6	KOG0854	Alkyl hydroperoxide reductase, thiol specific antioxidant and related enzymes	O	Posttranslational modification, protein turnover, chaperones	1 1-cysPrx_C domain1 AhpC-TSA domain		-	-	1-cys peroxiredoxin	scaffold42	-	123927-125807
Cflo_N_g363t1	Toll-interacting protein	KOG1030	Predicted Ca2+-dependent phospholipid-binding protein	R	General function prediction only	1 C2 domain		-	-	-	scaffold42	+	141098-142806
Cflo_N_g4719t1	Transcription factor kayak	KOG1414	Transcriptional activator FOSB/c-Fos and related bZIP transcription factors	K	Transcription	-		-	-	-	scaffold427	-	280834-303652
Cflo_N_g4719t2	Transcription factor kayak	KOG1414	Transcriptional activator FOSB/c-Fos and related bZIP transcription factors	K	Transcription	-		-	-	-	scaffold427	-	280834-287680
Cflo_N_g5054t1	Transmembrane protease, serine 9 (Fragment)	KOG3627	Trypsin	E	Amino acid transport and metabolism	1 Trypsin domain		-	-	-	scaffold433	+	447622-469188
Cflo_N_g14922t1	Insulin-like growth factor-binding protein complex acid labile chain	KOG4194	Membrane glycoprotein LIG-1	T	Signal transduction mechanisms	-		5 LRR_8 repeat2 LRR_1 repeat1 LRR_6 repeat	-	-	scaffold4361	-	9075-24217
Cflo_N_g5110t1	S-phase kinase-associated protein 1	KOG1724	SCF ubiquitin ligase, Skp1 component	O	Posttranslational modification, protein turnover, chaperones	1 Skp1 domain		-	-	s-phase kinase-associated protein 1	scaffold437	+	166341-166892
Cflo_N_g5856t1	Tyrosine-protein kinase receptor	KOG1095	Protein tyrosine kinase	T	Signal transduction mechanisms	2 MAM domain1 Pkinase_Tyr domain		1 Ldl_recept_a repeat	-	alk tyrosine kinase receptor-like	scaffold439	-	104462-116340
Cflo_N_g5858t1	Protein toll (Fragment)	KOG4194	Membrane glycoprotein LIG-1	T	Signal transduction mechanisms	-		4 LRR_8 repeat3 LRR_1 repeat	-	protein toll-like	scaffold439	+	130735-135015
Cflo_N_g5881t1	Inhibitor of nuclear factor kappa-B kinase subunit beta	KOG4250	TANK binding protein kinase TBK1	T	Signal transduction mechanisms	1 Pkinase domain		-	-	-	scaffold439	-	466541-469698
Cflo_N_g4876t1	Transcription factor glial cells missing	-	-	-	-	-		-	-	-	scaffold445	-	117528-124275
Cflo_N_g4891t1	Double-stranded RNA-specific editase Adar	KOG2777	tRNA-specific adenosine deaminase 1	A	RNA processing and modification	2 dsrm domain		-	-	double-stranded rna-specific editase adar-like	scaffold445	-	284273-290417
Cflo_N_g4891t2	Double-stranded RNA-specific editase Adar	KOG2777	tRNA-specific adenosine deaminase 1	A	RNA processing and modification	2 dsrm domain		-	-	double-stranded rna-specific editase adar-like	scaffold445	-	284273-288035
Cflo_N_g5304t1	Putative cysteine proteinase CG12163	KOG1542	Cysteine proteinase Cathepsin F	O	Posttranslational modification, protein turnover, chaperones	2 Cystatin domain1 Inhibitor_I29 domain1 Peptidase_C1 domain		-	-	cysteine proteinase	scaffold456	-	279432-283787
Cflo_N_g5165t1	similar to CG18431 CG18431-PA	-	-	-	-	1 Lectin_C domain		-	-	isoform c	scaffold465	-	292666-299453
Cflo_N_g6082t1	Nuclear factor NF-kappa-B p110 subunit (Fragment)	KOG4177	Ankyrin	M	Cell wall/membrane/envelope biogenesis	1 Death domain1 RHD domain		-	-	-	scaffold469	+	532328-537303
Cflo_N_g5623t1	Peroxiredoxin 1	KOG0852	Alkyl hydroperoxide reductase, thiol specific antioxidant and related enzymes	O	Posttranslational modification, protein turnover, chaperones	1 1-cysPrx_C domain1 AhpC-TSA domain		-	-	peroxiredoxin 1-like	scaffold477	-	107270-108566
Cflo_N_g5665t1	Major royal jelly protein 1	-	-	-	-	-		-	-	-	scaffold477	-	818919-820697
Cflo_N_g5706t1	CENPB domain containing protein	-	-	-	-	-		-	-	-	scaffold478	-	1258-18331
Cflo_N_g5742t1	Beta-1,3-glucan-binding protein (GNBP)	-	-	-	-	1 Glyco_hydro_16 domain		-	-	-	scaffold478	+	294228-301097
Cflo_N_g5519t1	Lysozyme c-1	-	-	-	-	1 Lys domain		-	-	-	scaffold484	+	182480-182968
Cflo_N_g6515t1	Contactin	KOG3513	Neural cell adhesion molecule L1	T	Signal transduction mechanisms	4 fn3 domain3 Ig_2 domain2 I-set domain1 ATP-grasp_2 domain1 Ligase_CoA domain		-	-	contactin	scaffold486	+	2285-20784
Cflo_N_g6516t1	filamin-C-like	KOG0518	Actin-binding cytoskeleton protein, filamin	Z	Cytoskeleton	22 Filamin domain2 CH domain		-	-	isoform m	scaffold486	+	20812-66821
Cflo_N_g6359t1	Protein Wnt	KOG3913	Wnt family of developmental regulators	T	Signal transduction mechanisms	-		-	-	-	scaffold487	-	261419-276797
Cflo_N_g6361t1	Protein Wnt	KOG3913	Wnt family of developmental regulators	T	Signal transduction mechanisms	-		-	-	protein wnt-6	scaffold487	+	310672-342645
Cflo_N_g6362t1	Protein Wnt	KOG3913	Wnt family of developmental regulators	T	Signal transduction mechanisms	-		-	-	protein wnt-1-like	scaffold487	-	365073-386880
Cflo_N_g6372t1	Integrin beta	KOG1226	Integrin beta subunit (N-terminal portion of extracellular region)	TW	Multiple classes	1 EGF_2 domain1 Integrin_b_cyt domain1 Integrin_B_tail domain		-	-	-	scaffold487	-	686362-693381
Cflo_N_g6413t1	Actin-related protein	KOG0677	Actin-related protein Arp2/3 complex, subunit Arp2	Z	Cytoskeleton	-		-	-	actin-related protein 2-like isoform 1	scaffold487	+	1447509-1451066
Cflo_N_g6609t1	Thioredoxin domain-containing protein 5	KOG0191	Thioredoxin/protein disulfide isomerase	O	Posttranslational modification, protein turnover, chaperones	2 Thioredoxin domain		-	-	thioredoxin domain-containing protein 5-like	scaffold488	+	28853-30409
Cflo_N_g5479t1	Protein yellow	-	-	-	-	-		-	-	-	scaffold490	-	427884-430266
Cflo_N_g5481t1	Beta-galactosidase (Fragment)	KOG0496	Beta-galactosidase	G	Carbohydrate transport and metabolism	-		-	-	beta-galactosidase-like	scaffold490	+	447875-453095
Cflo_N_g6108t1	Double-stranded RNA-binding protein Staufen-like protein 2	KOG3732	Staufen and related double-stranded-RNA-binding proteins	UK	Multiple classes	1 dsrm domain		-	-	-	scaffold493	-	108659-109405
Cflo_N_g6115t1	Cytokine receptor	KOG4221	Receptor mediating netrin-dependent axon guidance	T	Signal transduction mechanisms	1 fn3 domain		-	-	-	scaffold493	+	152121-159880
Cflo_N_g6135t1	Neurexin-4	KOG3516	Neurexin IV	T	Signal transduction mechanisms	4 Laminin_G_2 domain1 F5_F8_type_C domain		-	-	-	scaffold493	+	545029-554297
Cflo_N_g6135t2	Neurexin-4	KOG3516	Neurexin IV	T	Signal transduction mechanisms	4 Laminin_G_2 domain1 F5_F8_type_C domain		-	-	-	scaffold493	+	548702-554297
Cflo_N_g6152t1	Multiple epidermal growth factor-like domains 10	KOG1836	Extracellular matrix glycoprotein Laminin subunits alpha and gamma	W	Extracellular structures	-		-	-	-	scaffold493	-	809684-816668
Cflo_N_g5402t1	Villin-1	KOG0443	Actin regulatory proteins (gelsolin/villin family)	Z	Cytoskeleton	2 Gelsolin domain1 VHP domain		-	-	-	scaffold494	+	16540-21180
Cflo_N_g5430t1	Nitric oxide synthase	KOG1158	NADP/FAD dependent oxidoreductase	C	Energy production and conversion	1 FAD_binding_1 domain1 Flavodoxin_1 domain1 NAD_binding_1 domain1 NO_synthase domain		-	-	nitric oxide synthase	scaffold499	-	76957-84398
Cflo_N_g5567t1	Endocuticle structural glycoprotein SgAbd-2	-	-	-	-	-		-	-	-	scaffold501	-	237869-243536
Cflo_N_g15100t1	Lysosome membrane protein 2	KOG3776	Plasma membrane glycoprotein CD36 and related membrane receptors	T	Signal transduction mechanisms	-		-	-	sensory neuron membrane protein 1-like	scaffold5049	+	1100-2088
Cflo_N_g5599t1	U4/U6.U5 small nuclear ribonucleoprotein 27 kDa protein	KOG0147	Transcriptional coactivator CAPER (RRM superfamily)	K	Transcription	-		-	-	-	scaffold506	+	22200-23277
Cflo_N_g5984t1	transmembrane protease serine 9	KOG3627	Trypsin	E	Amino acid transport and metabolism	4 Trypsin domain		-	-	-	scaffold510	+	6784-19838
Cflo_N_g5984t2	transmembrane protease serine 9	KOG3627	Trypsin	E	Amino acid transport and metabolism	4 Trypsin domain		-	-	-	scaffold510	+	6784-19838
Cflo_N_g5985t1	Chymotrypsin-like elastase family member 2A	KOG3627	Trypsin	E	Amino acid transport and metabolism	2 Trypsin domain		-	-	accessory gland protein	scaffold510	+	20517-27401
Cflo_N_g5783t1	Importin subunit alpha (Fragment)	KOG0166	Karyopherin (importin) alpha	U	Intracellular trafficking, secretion, and vesicular transport	-		7 Arm repeat	-	importin subunit alpha-2-like	scaffold514	+	44732-47425
Cflo_N_g5795t1	Galectin	KOG3587	Galectin, galactose-binding lectin	W	Extracellular structures	2 Gal-bind_lectin domain		-	-	-	scaffold514	+	164693-169680
Cflo_N_g5795t2	Galectin	KOG3587	Galectin, galactose-binding lectin	W	Extracellular structures	2 Gal-bind_lectin domain		-	-	-	scaffold514	+	164693-169588
Cflo_N_g692t1	Putative ubiquitin carboxyl-terminal hydrolase CYLD	KOG3556	Familial cylindromatosis protein	R	General function prediction only	1 CAP_GLY domain		-	-	ubiquitin carboxyl-terminal hydrolase cyld-like	scaffold52	+	87608-93088
Cflo_N_g692t2	Putative ubiquitin carboxyl-terminal hydrolase CYLD	KOG3556	Familial cylindromatosis protein	R	General function prediction only	1 CAP_GLY domain		-	-	ubiquitin carboxyl-terminal hydrolase cyld-like	scaffold52	+	87608-93088
Cflo_N_g6500t1	Hexamerin	-	-	-	-	1 Hemocyanin_C domain1 Hemocyanin_M domain1 Hemocyanin_N domain		-	-	-	scaffold528	+	5826-9082
Cflo_N_g6501t1	Hexamerin	-	-	-	-	1 Hemocyanin_C domain1 Hemocyanin_M domain1 Hemocyanin_N domain		-	-	-	scaffold528	+	11892-15180
Cflo_N_g6502t1	Arylphorin subunit alpha	-	-	-	-	1 Hemocyanin_C domain1 Hemocyanin_M domain1 Hemocyanin_N domain		-	-	-	scaffold528	+	20257-24600
Cflo_N_g6503t1	Hypothetical protein	-	-	-	-	-		-	-	-	scaffold528	+	29076-33917
Cflo_N_g6513t1	Protein toll	KOG4194	Membrane glycoprotein LIG-1	T	Signal transduction mechanisms	-		6 LRR_8 repeat1 LRR_7 repeat	-	-	scaffold528	+	182677-186627
Cflo_N_g6015t1	Endocuticle structural glycoprotein SgAbd-2	-	-	-	-	-		-	-	-	scaffold530	+	46742-49933
Cflo_N_g6017t1	Larval cuticle protein LCP-17 (Fragment)	-	-	-	-	-		-	-	-	scaffold530	-	53867-54301
Cflo_N_g6018t1	Larval cuticle protein LCP-17 (Fragment)	-	-	-	-	-		-	-	-	scaffold530	-	56514-57943
Cflo_N_g6019t1	Larval cuticle protein LCP-17 (Fragment)	-	-	-	-	-		-	-	-	scaffold530	-	62487-63842
Cflo_N_g6020t1	Endocuticle structural glycoprotein SgAbd-8	-	-	-	-	-		-	-	-	scaffold530	-	65592-66353
Cflo_N_g6021t1	larval cuticle protein LCP-17-like	-	-	-	-	-		-	-	-	scaffold530	+	68714-79960
Cflo_N_g6021t2	larval cuticle protein LCP-17-like	-	-	-	-	-		-	-	-	scaffold530	+	73090-79960
Cflo_N_g6022t1	endocuticle structural glycoprotein SgAbd-8-like	-	-	-	-	-		-	-	-	scaffold530	+	86528-90910
Cflo_N_g6023t1	Endocuticle structural glycoprotein SgAbd-8	-	-	-	-	-		-	-	-	scaffold530	-	93664-94062
Cflo_N_g6024t1	Endocuticle structural glycoprotein SgAbd-1 (Fragment)	-	-	-	-	-		-	-	-	scaffold530	-	97400-106081
Cflo_N_g6194t1	tudor domain-containing protein 12-like	KOG0334	RNA helicase	A	RNA processing and modification	1 DEAD domain		-	-	rna helicase-like protein	scaffold545	-	330841-357330
Cflo_N_g6666t1	Epidermal growth factor receptor	KOG1025	Epidermal growth factor receptor EGFR and related tyrosine kinases	T	Signal transduction mechanisms	2 Recep_L_domain domain1 Furin-like domain1 GF_recep_IV domain1 Pkinase_Tyr domain		-	-	epidermal growth factor receptor	scaffold550	+	95930-120205
Cflo_N_g6669t1	RISC-loading complex subunit tarbp2	KOG3732	Staufen and related double-stranded-RNA-binding proteins	UK	Multiple classes	2 dsrm domain		-	-	-	scaffold550	+	138543-139655
Cflo_N_g6674t1	multiple epidermal growth factor-like domains protein 6-like	KOG1219	Uncharacterized conserved protein, contains laminin, cadherin and EGF domains	T	Signal transduction mechanisms	1 EGF_CA domain		-	-	isoform a	scaffold550	+	200318-221777
Cflo_N_g6701t1	salivary plasminogen activator gamma-like isoform 2	KOG3627	Trypsin	E	Amino acid transport and metabolism	1 Trypsin domain		-	-	plasma kallikrein	scaffold553	+	97060-112833
Cflo_N_g6701t2	salivary plasminogen activator gamma-like isoform 2	KOG3627	Trypsin	E	Amino acid transport and metabolism	1 Trypsin domain		-	-	plasma kallikrein	scaffold553	+	97060-112833
Cflo_N_g6260t1	neurogenic locus Notch protein-like	KOG4177	Ankyrin	M	Cell wall/membrane/envelope biogenesis	19 EGF domain3 Notch domain2 CRAL_TRIO domain1 Ank_5 domain1 EGF_CA domain1 hEGF domain		-	-	neurogenic locus notch	scaffold557	-	71372-163546
Cflo_N_g944t1	Eukaryotic translation initiation factor 2C 2	KOG1041	Translation initiation factor 2C (eIF-2C) and related proteins	J	Translation, ribosomal structure and biogenesis	1 DUF1785 domain		-	-	protein argonaute-2-like	scaffold56	+	101712-107982
Cflo_N_g944t2	Eukaryotic translation initiation factor 2C 2	KOG1041	Translation initiation factor 2C (eIF-2C) and related proteins	J	Translation, ribosomal structure and biogenesis	1 DUF1785 domain		-	-	eukaryotic translation initiation factor 2c 2	scaffold56	+	97006-107982
Cflo_N_g951t1	Ecdysteroid-regulated 16 kDa protein	KOG4063	Major epididymal secretory protein HE1	S	Function unknown	1 E1_DerP2_DerF2 domain		-	-	-	scaffold56	-	288031-292263
Cflo_N_g6595t1	Protein croquemort	KOG3776	Plasma membrane glycoprotein CD36 and related membrane receptors	T	Signal transduction mechanisms	-		-	-	protein croquemort-like	scaffold564	-	111656-121203
Cflo_N_g6597t1	Protein turtle	KOG3513	Neural cell adhesion molecule L1	T	Signal transduction mechanisms	2 fn3 domain2 Ig_2 domain1 I-set domain		-	-	-	scaffold564	-	130163-135274
Cflo_N_g6598t1	Protein turtle	KOG4221	Receptor mediating netrin-dependent axon guidance	T	Signal transduction mechanisms	2 fn3 domain2 I-set domain1 Ig_2 domain1 V-set domain		-	-	-	scaffold564	-	142276-148894
Cflo_N_g6598t2	Protein turtle	KOG4221	Receptor mediating netrin-dependent axon guidance	T	Signal transduction mechanisms	2 fn3 domain2 I-set domain1 Ig_2 domain1 V-set domain		-	-	-	scaffold564	-	142276-148894
Cflo_N_g6599t1	Protein turtle	KOG0162	Myosin class I heavy chain	Z	Cytoskeleton	-		-	-	-	scaffold564	-	158435-163630
Cflo_N_g6600t1	protein turtle-like	KOG3513	Neural cell adhesion molecule L1	T	Signal transduction mechanisms	2 fn3 domain2 I-set domain2 Ig_2 domain1 V-set domain		-	-	-	scaffold564	-	165679-218509
Cflo_N_g6600t2	protein turtle-like	KOG3513	Neural cell adhesion molecule L1	T	Signal transduction mechanisms	2 fn3 domain2 I-set domain2 Ig_2 domain1 V-set domain		-	-	-	scaffold564	-	165679-218509
Cflo_N_g6600t3	protein turtle-like	KOG3513	Neural cell adhesion molecule L1	T	Signal transduction mechanisms	2 fn3 domain2 I-set domain2 Ig_2 domain1 V-set domain		-	-	-	scaffold564	-	165679-218509
Cflo_N_g15204t1	Scavenger receptor class B member 1	KOG3776	Plasma membrane glycoprotein CD36 and related membrane receptors	T	Signal transduction mechanisms	-		-	-	-	scaffold5641	-	1868-5220
Cflo_N_g15215t1	Beta-1,3-glucan-binding protein (GNBP)	-	-	-	-	1 Glyco_hydro_16 domain		-	-	-	scaffold5666	-	31114-34599
Cflo_N_g1329t1	Scavenger receptor class B member 1 (Fragment)	KOG3776	Plasma membrane glycoprotein CD36 and related membrane receptors	T	Signal transduction mechanisms	-		-	-	-	scaffold57	+	570308-583367
Cflo_N_g1330t1	Serine/threonine-protein kinase pelle	KOG1187	Serine/threonine protein kinase	T	Signal transduction mechanisms	1 Death domain1 Pkinase domain		-	-	serine threonine-protein kinase pelle-like	scaffold57	-	585634-587364
Cflo_N_g1261t1	Enteropeptidase (Fragment)	KOG1049	Polyadenylation factor I complex, subunit FIP1	A	RNA processing and modification	-		-	1 Fip1 motif	-	scaffold58	-	558640-565606
Cflo_N_g683t1	Nephrin	KOG3515	Predicted transmembrane protein of the immunoglobulin family of cell adhesion molecules	R	General function prediction only	3 C2-set_2 domain3 I-set domain2 Ig_2 domain1 fn3 domain1 V-set domain		-	-	-	scaffold59	-	11890-112685
Cflo_N_g683t2	Nephrin	KOG3515	Predicted transmembrane protein of the immunoglobulin family of cell adhesion molecules	R	General function prediction only	3 C2-set_2 domain3 I-set domain2 Ig_2 domain1 fn3 domain1 V-set domain		-	-	-	scaffold59	-	11890-112685
Cflo_N_g683t3	Nephrin	KOG3515	Predicted transmembrane protein of the immunoglobulin family of cell adhesion molecules	R	General function prediction only	3 C2-set_2 domain3 I-set domain2 Ig_2 domain1 fn3 domain		-	-	-	scaffold59	-	11890-47937
Cflo_N_g6920t1	stress-activated protein kinase JNK	KOG0665	Jun-N-terminal kinase (JNK)	T	Signal transduction mechanisms	1 Pkinase domain		-	-	stress-activated protein kinase jnk	scaffold592	-	547398-556523
Cflo_N_g6920t2	Stress-activated protein kinase JNK	KOG0665	Jun-N-terminal kinase (JNK)	T	Signal transduction mechanisms	1 Pkinase domain		-	-	stress-activated protein kinase jnk	scaffold592	-	547398-551568
Cflo_N_g6657t1	Hemicentin-1	KOG3513	Neural cell adhesion molecule L1	T	Signal transduction mechanisms	4 Ig_2 domain2 I-set domain1 fn3 domain1 V-set domain		-	-	isoform a	scaffold598	+	23638-54964
Cflo_N_g7260t1	Hypothetical protein	-	-	-	-	-		-	-	-	scaffold604	+	274397-350524
Cflo_N_g7277t1	Lectizyme	KOG3627	Trypsin	E	Amino acid transport and metabolism	1 Trypsin domain		-	-	-	scaffold604	-	645064-646684
Cflo_N_g7278t1	Carboxypeptidase B	KOG2650	Zinc carboxypeptidase	S	Function unknown	2 Peptidase_M14 domain1 Propep_M14 domain1 Trypsin domain		-	-	-	scaffold604	-	649292-657610
Cflo_N_g7081t1	Receptor-interacting serine/threonine-protein kinase 1	-	-	-	-	1 Death domain		-	-	-	scaffold605	-	6183-17023
Cflo_N_g7112t1	Locomotion-related protein Hikaru genki	-	-	-	-	4 Sushi domain		-	-	locomotion-related protein hikaru genki-like	scaffold605	+	722362-726193
Cflo_N_g7112t2	Locomotion-related protein Hikaru genki	-	-	-	-	4 Sushi domain		-	-	locomotion-related protein hikaru genki-like	scaffold605	+	722362-726193
Cflo_N_g7117t1	protein scabrous-like	KOG2579	Ficolin and related extracellular proteins	R	General function prediction only	1 Fibrinogen_C domain		-	-	protein scabrous-like	scaffold605	+	744313-748335
Cflo_N_g7121t1	AKT-interacting protein	KOG0393	Ras-related small GTPase, Rho type	R	General function prediction only	1 Ras domain1 UQ_con domain		-	-	-	scaffold605	+	761046-765450
Cflo_N_g6789t1	Chorion peroxidase	KOG2408	Peroxidase/oxygenase	R	General function prediction only	-		-	-	-	scaffold617	-	2578-6046
Cflo_N_g6858t1	Flexible cuticle protein 12	-	-	-	-	-		-	-	-	scaffold627	-	189136-189718
Cflo_N_g6859t1	Flexible cuticle protein 12	-	-	-	-	-		-	-	-	scaffold627	-	192484-193489
Cflo_N_g6861t1	Flexible cuticle protein 12 (Fragment)	-	-	-	-	-		-	-	-	scaffold627	+	203945-205436
Cflo_N_g785t1	Fibropellin-1	KOG3627	Trypsin	E	Amino acid transport and metabolism	9 EGF domain4 Sushi domain3 CUB domain3 HYR domain2 EGF_CA domain2 F5_F8_type_C domain1 DUF1986 domain1 Laminin_G_3 domain1 Trypsin domain		6 Ldl_recept_a repeat	-	uninflatable-like protein	scaffold64	-	93865-150712
Cflo_N_g785t2	Fibropellin-1	KOG3627	Trypsin	E	Amino acid transport and metabolism	9 EGF domain4 Sushi domain3 CUB domain3 HYR domain2 EGF_CA domain2 F5_F8_type_C domain1 DUF1986 domain1 Laminin_G_3 domain1 Trypsin domain		6 Ldl_recept_a repeat	-	uninflatable-like protein	scaffold64	-	93865-150712
Cflo_N_g785t3	Fibropellin-1	KOG3627	Trypsin	E	Amino acid transport and metabolism	9 EGF domain4 Sushi domain3 CUB domain3 HYR domain2 EGF_CA domain2 F5_F8_type_C domain1 DUF1986 domain1 Laminin_G_3 domain1 Trypsin domain		6 Ldl_recept_a repeat	-	uninflatable-like protein	scaffold64	-	93865-150712
Cflo_N_g791t1	Peroxidase	KOG2408	Peroxidase/oxygenase	R	General function prediction only	-		-	-	-	scaffold64	+	245346-255390
Cflo_N_g791t2	Peroxidase	KOG2408	Peroxidase/oxygenase	R	General function prediction only	-		-	-	-	scaffold64	+	234838-255390
Cflo_N_g791t3	Peroxidase	KOG2408	Peroxidase/oxygenase	R	General function prediction only	-		-	-	-	scaffold64	+	234838-255390
Cflo_N_g824t1	Probable nuclear transport factor 2	KOG2104	Nuclear transport factor 2	U	Intracellular trafficking, secretion, and vesicular transport	1 NTF2 domain		-	-	probable nuclear transport factor 2-like isoform 1	scaffold64	+	631774-633923
Cflo_N_g824t2	Probable nuclear transport factor 2	KOG2104	Nuclear transport factor 2	U	Intracellular trafficking, secretion, and vesicular transport	1 NTF2 domain		-	-	probable nuclear transport factor 2-like isoform 1	scaffold64	+	631774-634957
Cflo_N_g829t1	Protein sidekick	KOG3513	Neural cell adhesion molecule L1	T	Signal transduction mechanisms	10 fn3 domain		-	-	-	scaffold64	-	676237-685581
Cflo_N_g830t1	protein sidekick isoform X3	KOG3513	Neural cell adhesion molecule L1	T	Signal transduction mechanisms	3 I-set domain2 fn3 domain2 Ig_2 domain		-	-	-	scaffold64	-	685634-710409
Cflo_N_g836t1	Helicase domino	KOG0391	SNF2 family DNA-dependent ATPase	R	General function prediction only	1 HSA domain		-	-	helicase domino	scaffold64	-	747400-771355
Cflo_N_g836t2	Helicase domino	KOG0391	SNF2 family DNA-dependent ATPase	R	General function prediction only	1 HSA domain		-	-	helicase domino	scaffold64	-	747400-771355
Cflo_N_g851t1	Counting factor associated protein D	KOG1543	Cysteine proteinase Cathepsin L	O	Posttranslational modification, protein turnover, chaperones	1 Inhibitor_I29 domain1 Peptidase_C1 domain		-	-	counting factor associated protein d-like	scaffold64	+	847924-852012
Cflo_N_g881t1	Sushi, von Willebrand factor type A, EGF and pentraxin domain-containing protein 1	KOG1219	Uncharacterized conserved protein, contains laminin, cadherin and EGF domains	T	Signal transduction mechanisms	2 EGF domain2 HYR domain2 Sushi domain1 VWA domain		-	-	-	scaffold64	+	1006227-1014306
Cflo_N_g882t1	Sushi, von Willebrand factor type A, EGF and pentraxin domain-containing protein 1	-	-	-	-	8 Sushi domain1 Pentaxin domain		-	-	-	scaffold64	+	1014565-1018798
Cflo_N_g928t1	serine protease gd-like	KOG3627	Trypsin	E	Amino acid transport and metabolism	1 Trypsin domain		-	-	-	scaffold64	+	1398654-1401280
Cflo_N_g929t1	serine protease gd-like	KOG3627	Trypsin	E	Amino acid transport and metabolism	1 Trypsin domain		-	-	-	scaffold64	+	1405534-1411081
Cflo_N_g931t1	serine protease gd-like	KOG3627	Trypsin	E	Amino acid transport and metabolism	1 Trypsin domain		-	-	-	scaffold64	+	1421825-1427704
Cflo_N_g7296t1	Chymotrypsin-1	KOG3627	Trypsin	E	Amino acid transport and metabolism	3 Trypsin domain		-	-	chymotrypsin-1-like	scaffold643	+	108163-123556
Cflo_N_g7297t1	Chymotrypsin-2	KOG3627	Trypsin	E	Amino acid transport and metabolism	1 Trypsin domain		-	-	chymotrypsin-1-like	scaffold643	+	126838-129262
Cflo_N_g572t1	Nuclear pore complex protein Nup88 (Fragment)	KOG4460	Nuclear pore complex, Nup88/rNup84 component	YU	Multiple classes	-		-	-	-	scaffold65	+	504957-507589
Cflo_N_g588t1	histidine-rich membrane protein KE4 homolog 2-like	KOG2693	Putative zinc transporter	P	Inorganic ion transport and metabolism	-		-	-	histidine-rich membrane protein ke4 homolog 2-like	scaffold65	+	590641-592138
Cflo_N_g596t1	Peroxisomal membrane protein PEX16	KOG3627	Trypsin	E	Amino acid transport and metabolism	1 Trypsin domain		-	-	-	scaffold65	+	638702-644359
Cflo_N_g7000t1	Pellino	KOG3842	Adaptor protein Pellino	T	Signal transduction mechanisms	-		-	-	protein pellino-like	scaffold651	-	34842-40699
Cflo_N_g7000t2	Pellino	KOG3842	Adaptor protein Pellino	T	Signal transduction mechanisms	-		-	-	protein pellino-like	scaffold651	-	34842-38033
Cflo_N_g7337t1	jerky protein homolog-like	KOG1769	Ubiquitin-like proteins	O	Posttranslational modification, protein turnover, chaperones	1 HTH_Tnp_Tc5 domain		-	-	-	scaffold656	+	184397-190082
Cflo_N_g7345t1	Alpha-2-macroglobulin	KOG1366	Alpha-macroglobulin	O	Posttranslational modification, protein turnover, chaperones	1 A2M_comp domain1 A2M_N domain1 A2M_recep domain1 Thiol-ester_cl domain		-	-	-	scaffold656	-	234747-245218
Cflo_N_g7347t1	Serine/threonine-protein kinase TBK1	KOG4250	TANK binding protein kinase TBK1	T	Signal transduction mechanisms	1 Pkinase domain		-	-	serine threonine-protein kinase tbk1-like	scaffold656	+	247069-249810
Cflo_N_g7354t1	Protein NPC2-like protein	KOG4063	Major epididymal secretory protein HE1	S	Function unknown	1 E1_DerP2_DerF2 domain		-	-	-	scaffold656	+	276838-280552
Cflo_N_g7438t1	Coagulation factor IX (Fragment)	KOG3627	Trypsin	E	Amino acid transport and metabolism	1 Sushi domain1 Trypsin domain		4 Ldl_recept_a repeat	-	-	scaffold657	-	67900-72443
Cflo_N_g7229t1	Adipocyte plasma membrane-associated protein	KOG1520	Predicted alkaloid synthase/Surface mucin Hemomucin	R	General function prediction only	-		-	-	-	scaffold679	+	139667-143890
Cflo_N_g1023t1	Lysozyme	-	-	-	-	-		-	-	-	scaffold68	+	366854-367975
Cflo_N_g1026t1	immunoglobulin-like and fibronectin type III domain containing 6 isoform X3	KOG3513	Neural cell adhesion molecule L1	T	Signal transduction mechanisms	8 I-set domain6 fn3 domain2 Ig_2 domain		-	-	down syndrome cell adhesion molecule-like protein cg42256-like	scaffold68	-	380836-408128
Cflo_N_g1026t2	immunoglobulin-like and fibronectin type III domain containing 6 isoform X3	KOG3513	Neural cell adhesion molecule L1	T	Signal transduction mechanisms	8 I-set domain6 fn3 domain2 Ig_2 domain		-	-	down syndrome cell adhesion molecule-like protein cg42256-like	scaffold68	-	380201-408128
Cflo_N_g1026t3	immunoglobulin-like and fibronectin type III domain containing 6 isoform X3	KOG3513	Neural cell adhesion molecule L1	T	Signal transduction mechanisms	7 I-set domain6 fn3 domain3 Ig_2 domain		-	-	down syndrome cell adhesion molecule-like protein cg42256-like	scaffold68	-	380201-408128
Cflo_N_g1026t4	Down syndrome cell adhesion molecule	KOG3513	Neural cell adhesion molecule L1	T	Signal transduction mechanisms	7 I-set domain6 fn3 domain2 Ig_2 domain		-	-	down syndrome cell adhesion molecule-like protein cg42256-like	scaffold68	-	380201-408128
Cflo_N_g1026t5	immunoglobulin-like and fibronectin type III domain containing 6 isoform X3	KOG3513	Neural cell adhesion molecule L1	T	Signal transduction mechanisms	8 I-set domain6 fn3 domain2 Ig_2 domain		-	-	down syndrome cell adhesion molecule-like protein cg42256-like	scaffold68	-	380836-408128
Cflo_N_g7484t1	Chitinase-like protein Idgf4	KOG2806	Chitinase	G	Carbohydrate transport and metabolism	1 Glyco_hydro_18 domain		-	-	-	scaffold682	-	148849-151763
Cflo_N_g7484t2	Chitinase-like protein Idgf4	KOG2806	Chitinase	G	Carbohydrate transport and metabolism	1 Glyco_hydro_18 domain		-	-	-	scaffold682	-	148849-151763
Cflo_N_g7505t1	Sentrin-specific protease 1	KOG0778	Protease, Ulp1 family	O	Posttranslational modification, protein turnover, chaperones	1 Peptidase_C48 domain		-	-	sentrin-specific protease 1-like	scaffold682	-	356716-358470
Cflo_N_g7744t1	Antichymotrypsin-2	KOG2392	Serpin	V	Defense mechanisms	1 Serpin domain		-	-	-	scaffold692	+	143880-154014
Cflo_N_g7692t1	Transmembrane protease, serine 6	KOG3627	Trypsin	E	Amino acid transport and metabolism	1 Trypsin domain		-	-	serine proteinase stubble	scaffold704	-	8106-11657
Cflo_N_g7714t1	Transferrin	-	-	-	-	2 Transferrin domain		-	-	transferrin	scaffold704	-	651475-656128
Cflo_N_g7722t1	Proclotting enzyme	KOG3627	Trypsin	E	Amino acid transport and metabolism	1 Trypsin domain		-	-	proclotting enzyme	scaffold704	+	807047-811640
Cflo_N_g7465t1	SH3 domain-containing RING finger protein 3	KOG4225	Sorbin and SH3 domain-containing protein	T	Signal transduction mechanisms	3 SH3_1 domain1 SH3_9 domain1 zf-C3HC4 domain		-	-	-	scaffold707	+	30025-52489
Cflo_N_g7465t2	SH3 domain-containing RING finger protein 3	KOG4225	Sorbin and SH3 domain-containing protein	T	Signal transduction mechanisms	3 SH3_1 domain1 SH3_9 domain1 zf-C3HC4 domain		-	-	-	scaffold707	+	30025-52489
Cflo_N_g7651t1	Lysyl oxidase-like protein 4	-	-	-	-	3 SRCR domain		-	-	-	scaffold713	-	282439-298129
Cflo_N_g7895t1	optineurin isoform X2	KOG0161	Myosin class II heavy chain	Z	Cytoskeleton	-		-	-	-	scaffold714	-	639238-642840
Cflo_N_g7945t1	Serine protease snake 2	KOG3627	Trypsin	E	Amino acid transport and metabolism	1 Trypsin domain		-	-	serine protease snake	scaffold715	-	170525-173170
Cflo_N_g7965t1	Deoxyribonuclease-2-beta	KOG3825	Deoxyribonuclease II	L	Replication, recombination and repair	-		-	-	-	scaffold715	+	273863-277827
Cflo_N_g1074t1	Importin subunit alpha	KOG0166	Karyopherin (importin) alpha	U	Intracellular trafficking, secretion, and vesicular transport	-		7 Arm repeat	-	importin subunit alpha-4-like	scaffold72	+	115775-120469
Cflo_N_g1116t1	Dual oxidase	KOG0039	Ferric reductase, NADH/NADPH oxidase and related proteins	PQ	Multiple classes	1 EF-hand_1 domain1 EF-hand_6 domain1 FAD_binding_8 domain1 NAD_binding_6 domain		-	-	dual oxidase-like	scaffold72	+	641970-652737
Cflo_N_g1139t1	Raf-like protein serine/threonine-protein kinase dRAF-1	KOG0193	Serine/threonine protein kinase RAF	T	Signal transduction mechanisms	1 C1_1 domain1 Pkinase_Tyr domain1 RBD domain		-	-	raf homolog serine threonine-protein kinase phl-like	scaffold72	-	1057428-1059569
Cflo_N_g7775t1	Endocuticle structural glycoprotein SgAbd-1	KOG0260	RNA polymerase II, large subunit	K	Transcription	-		-	-	-	scaffold740	+	308201-309485
Cflo_N_g8274t1	Protein toll	KOG4194	Membrane glycoprotein LIG-1	T	Signal transduction mechanisms	-		4 LRR_8 repeat	-	protein toll	scaffold750	+	45198-107564
Cflo_N_g8278t1	Protein toll	KOG4194	Membrane glycoprotein LIG-1	T	Signal transduction mechanisms	-		5 LRR_8 repeat	-	slit homolog 2	scaffold750	+	233264-236980
Cflo_N_g8219t1	transferrin isoform X3	-	-	-	-	1 Transferrin domain		-	-	transferrin 3	scaffold770	+	112617-116074
Cflo_N_g8312t1	Defensin-2	-	-	-	-	1 Defensin_2 domain		-	-	partial	scaffold782	+	42478-43814
Cflo_N_g8471t1	Hemolymph lipopolysaccharide-binding protein	-	-	-	-	1 Lectin_C domain		-	-	-	scaffold799	-	26177-27894
Cflo_N_g8486t1	TATA-binding protein-associated factor 172 (Fragment)	KOG0392	SNF2 family DNA-dependent ATPase domain-containing protein	K	Transcription	-		1 HEAT_EZ repeat	-	tata-binding protein-associated factor 172	scaffold799	+	184585-192648
Cflo_N_g8526t1	PGRP2 (=PGRP-SA)	-	-	-	-	1 Amidase_2 domain		-	-	-	scaffold799	+	676898-678037
Cflo_N_g647t1	Dual specificity mitogen-activated protein kinase kinase 7	KOG0983	Mitogen-activated protein kinase (MAPK) kinase MKK7/JNKK2	T	Signal transduction mechanisms	-		-	-	dual specificity mitogen-activated protein kinase kinase hemipterous-like	scaffold81	-	61357-73199
Cflo_N_g647t2	Dual specificity mitogen-activated protein kinase kinase 7	KOG0983	Mitogen-activated protein kinase (MAPK) kinase MKK7/JNKK2	T	Signal transduction mechanisms	-		-	-	dual specificity mitogen-activated protein kinase kinase hemipterous-like	scaffold81	-	61357-73199
Cflo_N_g8441t1	Serine protease snake 1	KOG3627	Trypsin	E	Amino acid transport and metabolism	1 Trypsin domain		-	-	serine protease snake	scaffold816	-	93562-98632
Cflo_N_g8442t1	Serine protease persephone	KOG3627	Trypsin	E	Amino acid transport and metabolism	1 Trypsin domain		-	-	serine protease snake	scaffold816	+	98753-102340
Cflo_N_g8446t1	Serine protease persephone	KOG3627	Trypsin	E	Amino acid transport and metabolism	1 Trypsin domain		-	-	-	scaffold816	+	112713-116259
Cflo_N_g8989t1	Dynein beta chain, ciliary	KOG3627	Trypsin	E	Amino acid transport and metabolism	1 Trypsin domain		-	-	-	scaffold827	-	187864-203394
Cflo_N_g1202t1	Dual specificity mitogen-activated protein kinase kinase 6	KOG0984	Mitogen-activated protein kinase (MAPK) kinase MKK3/MKK6	T	Signal transduction mechanisms	1 Pkinase domain		-	-	dual specificity mitogen-activated protein kinase kinase 6-like	scaffold83	-	281153-282778
Cflo_N_g8297t1	phosphoinositide 3-kinase regulatory subunit 4-like	KOG1240	Protein kinase containing WD40 repeats	T	Signal transduction mechanisms	1 Pkinase domain		2 WD40 repeat	-	phosphoinositide 3-kinase regulatory subunit 4	scaffold837	+	137031-144307
Cflo_N_g8297t2	phosphoinositide 3-kinase regulatory subunit 4	KOG1240	Protein kinase containing WD40 repeats	T	Signal transduction mechanisms	1 Pkinase domain		2 WD40 repeat	-	phosphoinositide 3-kinase regulatory subunit 4	scaffold837	+	137031-144307
Cflo_N_g8423t1	RING1 and YY1-binding protein B	KOG4477	RING1 interactor RYBP and related Zn-finger-containing proteins	K	Transcription	1 zf-RanBP domain		-	-	yy1-associated factor 2-like	scaffold840	+	24407-26132
Cflo_N_g8681t1	PI-PLC X domain-containing protein 1	KOG4306	Glycosylphosphatidylinositol-specific phospholipase C	T	Signal transduction mechanisms	-		-	-	-	scaffold851	-	54-2233
Cflo_N_g8681t2	PI-PLC X domain-containing protein 1	-	-	-	-	-		-	-	-	scaffold851	-	280-2233
Cflo_N_g8386t1	Cathepsin K	KOG1543	Cysteine proteinase Cathepsin L	O	Posttranslational modification, protein turnover, chaperones	1 Inhibitor_I29 domain1 Peptidase_C1 domain		-	-	cathepsin j-like	scaffold860	-	96320-100768
Cflo_N_g8598t1	melanotransferrin-like	-	-	-	-	2 Transferrin domain		-	-	transferrin 2	scaffold861	-	207248-213586
Cflo_N_g9048t1	40S ribosomal protein S6	KOG1646	40S ribosomal protein S6	J	Translation, ribosomal structure and biogenesis	-		-	-	ribosomal protein s6	scaffold867	-	48287-50163
Cflo_N_g765t1	C-type lectin precursor [Tribolium castaneum]	-	-	-	-	1 Lectin_C domain		-	-	c-type lectin	scaffold89	-	416835-421653
Cflo_N_g8967t1	Zinc finger protein	KOG3623	Homeobox transcription factor SIP1	K	Transcription	3 zf-H2C2_2 domain1 Homeobox domain1 zf-C2H2_4 domain		-	-	zinc finger protein 1-like	scaffold906	+	92393-112532
Cflo_N_g1756t1	protein NPC2 homolog	KOG4063	Major epididymal secretory protein HE1	S	Function unknown	1 E1_DerP2_DerF2 domain		-	-	-	scaffold91	-	277293-278129
Cflo_N_g9433t1	Importin subunit alpha-7	KOG0166	Karyopherin (importin) alpha	U	Intracellular trafficking, secretion, and vesicular transport	1 Redoxin domain		8 Arm repeat	-	importin subunit alpha-7-like	scaffold926	+	540082-546601
Cflo_N_g9300t1	Chorion peroxidase	KOG2408	Peroxidase/oxygenase	R	General function prediction only	-		-	-	chorion peroxidase-like	scaffold929	-	697600-720045
Cflo_N_g8897t1	Tyrosine-protein kinase Btk29A	-	-	-	-	1 Lectin_C domain		-	-	-	scaffold932	+	113432-116858
Cflo_N_g9034t1	proclotting enzyme-like	KOG3627	Trypsin	E	Amino acid transport and metabolism	1 Trypsin domain		-	-	proclotting enzyme	scaffold936	+	215073-222104
Cflo_N_g9719t1	tripartite motif-containing protein 2-like isoform X4	KOG3627	Trypsin	E	Amino acid transport and metabolism	1 Trypsin domain		-	-	-	scaffold942	-	114863-118666
Cflo_N_g9723t1	E3 SUMO-protein ligase PIAS1	KOG2169	Zn-finger transcription factor	K	Transcription	1 PINIT domain1 zf-MIZ domain		-	-	-	scaffold942	+	133560-138548
Cflo_N_g9726t1	Nephrin	KOG3515	Predicted transmembrane protein of the immunoglobulin family of cell adhesion molecules	R	General function prediction only	2 Ig_2 domain1 C2-set_2 domain1 fn3 domain1 V-set domain		-	-	-	scaffold942	+	409746-451562
Cflo_N_g9726t2	Nephrin	KOG3515	Predicted transmembrane protein of the immunoglobulin family of cell adhesion molecules	R	General function prediction only	2 Ig_2 domain1 C2-set_2 domain1 fn3 domain1 V-set domain		-	-	-	scaffold942	+	409746-451562
Cflo_N_g9739t1	protein shifted-like isoform 2	KOG1225	Teneurin-1 and related extracellular matrix proteins, contain EGF-like repeats	TW	Multiple classes	2 hEGF domain		-	-	-	scaffold942	-	566127-571907
Cflo_N_g9741t1	Neuroglian	KOG3513	Neural cell adhesion molecule L1	T	Signal transduction mechanisms	5 I-set domain4 fn3 domain1 Bravo_FIGEY domain1 Ig_2 domain		-	-	-	scaffold942	-	579931-594897
Cflo_N_g9743t1	Protein toll	KOG4194	Membrane glycoprotein LIG-1	T	Signal transduction mechanisms	-		3 LRR_8 repeat2 LRR_1 repeat	-	protein toll	scaffold942	-	602852-607054
Cflo_N_g9745t1	CD109 antigen	KOG1366	Alpha-macroglobulin	O	Posttranslational modification, protein turnover, chaperones	1 A2M_comp domain1 A2M_N domain1 A2M_recep domain		-	-	-	scaffold942	-	614024-625432
Cflo_N_g9745t2	CD109 antigen (Fragment)	KOG1366	Alpha-macroglobulin	O	Posttranslational modification, protein turnover, chaperones	1 A2M_comp domain1 A2M_recep domain		-	-	cd109 antigen	scaffold942	-	614024-620766
Cflo_N_g9756t1	Multiple epidermal growth factor-like domains 8	KOG0379	Kelch repeat-containing proteins	R	General function prediction only	1 CUB domain		5 Kelch_4 repeat2 Kelch_5 repeat	-	-	scaffold942	+	914948-927645
Cflo_N_g9766t1	Annexin	KOG0819	Annexin	U	Intracellular trafficking, secretion, and vesicular transport	-		-	-	annexin-b9-like isoform 1	scaffold942	-	976352-978664
Cflo_N_g9138t1	Coagulation factor X (Fragment)	KOG3627	Trypsin	E	Amino acid transport and metabolism	1 Trypsin domain		-	-	serine protease	scaffold956	-	76196-89164
Cflo_N_g9155t1	jerky protein homolog-like	-	-	-	-	1 HTH_Tnp_Tc5 domain		-	-	-	scaffold956	-	405010-405904
Cflo_N_g9591t1	Glutamate receptor delta-2 subunit	KOG1052	Glutamate-gated kainate-type ion channel receptor subunit GluR5 and related subunits	PET	Multiple classes	2 Serpin domain		-	-	-	scaffold968	+	385306-403257
Cflo_N_g9591t2	Glutamate receptor delta-2 subunit	KOG1052	Glutamate-gated kainate-type ion channel receptor subunit GluR5 and related subunits	PET	Multiple classes	2 Serpin domain		-	-	-	scaffold968	+	385306-403257
Cflo_N_g9591t3	Glutamate receptor delta-2 subunit	KOG1052	Glutamate-gated kainate-type ion channel receptor subunit GluR5 and related subunits	PET	Multiple classes	2 Serpin domain		-	-	-	scaffold968	+	385306-403257
Cflo_N_g9592t1	Serine proteinase stubble	KOG3627	Trypsin	E	Amino acid transport and metabolism	1 Trypsin domain		-	-	serine proteinase stubble	scaffold968	-	404884-429821
Cflo_N_g9592t2	Serine proteinase stubble	KOG3627	Trypsin	E	Amino acid transport and metabolism	1 Trypsin domain		-	-	serine proteinase stubble	scaffold968	-	404884-429821
Cflo_N_g995t1	Protein decapentaplegic	KOG3900	Transforming growth factor beta, bone morphogenetic protein and related proteins	T	Signal transduction mechanisms	1 TGF_beta domain		-	-	-	scaffold98	+	162506-168007
Cflo_N_g995t2	Protein decapentaplegic	KOG3900	Transforming growth factor beta, bone morphogenetic protein and related proteins	T	Signal transduction mechanisms	1 TGF_beta domain		-	-	-	scaffold98	+	161519-168007
Cflo_N_g10135t1	protein jagged-1b-like	KOG1219	Uncharacterized conserved protein, contains laminin, cadherin and EGF domains	T	Signal transduction mechanisms	10 EGF domain1 DSL domain1 EGF_CA domain1 hEGF domain		3 LRR_6 repeat	-	-	scaffold981	-	921701-966571
Cflo_N_g10135t3	protein jagged-1b-like	KOG1219	Uncharacterized conserved protein, contains laminin, cadherin and EGF domains	T	Signal transduction mechanisms	10 EGF domain1 DSL domain1 EGF_CA domain1 hEGF domain		3 LRR_6 repeat	-	-	scaffold981	-	921701-990047
Cflo_N_g10159t1	Ubiquitin-conjugating enzyme E2 variant 2	KOG0896	Ubiquitin-conjugating enzyme E2	O	Posttranslational modification, protein turnover, chaperones	1 UQ_con domain		-	-	ubiquitin-conjugating enzyme e2 variant 2-like	scaffold981	+	1540024-1541901
Cflo_N_g9481t1	C-type lectin domain family 2 member D3	-	-	-	-	1 Lectin_C domain		-	-	-	scaffold982	+	189850-191842
Cflo_N_g9484t1	Hypothetical protein	-	-	-	-	-		-	-	-	scaffold982	+	202611-207077
Cflo_N_g9682t1	Trypsin 3A1	KOG3627	Trypsin	E	Amino acid transport and metabolism	1 Trypsin domain		-	-	-	scaffold992	+	76093-81800
Cflo_N_g9694t1	Multiple epidermal growth factor-like domains 10 (Fragment)	KOG0994	Extracellular matrix glycoprotein Laminin subunit beta	W	Extracellular structures	-		-	-	-	scaffold992	+	240217-242530
Cflo_N_g9695t1	von Willebrand factor D and EGF domain-containing protein	KOG1214	Nidogen and related basement membrane protein proteins	MW	Multiple classes	-		-	-	von willebrand factor d and egf domain-containing protein	scaffold992	+	244942-247211
Cflo_N_g9696t1	von Willebrand factor D and EGF domain-containing protein	KOG1225	Teneurin-1 and related extracellular matrix proteins, contain EGF-like repeats	TW	Multiple classes	-		23 C_tripleX repeat	-	von willebrand factor d and egf domain-containing protein	scaffold992	+	251476-261559
Cflo_N_g9524t1	Serine protease easter 1	KOG3627	Trypsin	E	Amino acid transport and metabolism	1 CLIP domain1 Trypsin domain		-	-	-	scaffold994	-	57578-60693
Cflo_N_g9525t2	Serine protease easter 2	KOG3627	Trypsin	E	Amino acid transport and metabolism	1 CLIP domain1 Trypsin domain		-	-	serine protease easter	scaffold994	-	64730-67689
Cflo_N_g9526t1	Serine protease easter	KOG3627	Trypsin	E	Amino acid transport and metabolism	1 Telomere_Sde2 domain1 Trypsin domain		-	-	serine protease easter	scaffold994	-	70512-75870
Cflo_N_g9542t1	similar to cactin CG1676-PA [Tribolium castaneum]	KOG2370	Cactin	T	Signal transduction mechanisms	1 CactinC_cactus domain		-	-	-	scaffold994	-	275558-279059
Cflo_N_g9555t1	Zinc transporter ZIP1	KOG1558	Fe2+/Zn2+ regulated transporter	P	Inorganic ion transport and metabolism	-		-	-	-	scaffold994	-	391510-400653
Cflo_N_g10272t1	PGRP-LC	-	-	-	-	1 Amidase_2 domain		-	-	-	scaffold997	-	787352-790537
