# Supplementary material for: Scrutinizing the immune defence inventory of Camponotus floridanus applying total transcriptome sequencing
Source: BMC Genomics. 2015 Jul 22;16(1):540. doi: 10.1186/s12864-015-1748-1 (PMC4508827; doi:10.1186/s12864-015-1748-1)
Supplement: Additional file 8: Table S6. — List of serine proteases and serine protease inhibitors of C. floridanus. [file 12864_2015_1748_MOESM8_ESM.xlsx]

## Sheet: Serine proteases and inhibitors
Sequence id	AutoFACT annotation	Immune regulation	Locus	Orientation	Transcript
Cflo_N_g9524t1	Serine protease easter 1	-	scaffold994	-	57578-60693
Cflo_N_g9525t2	Serine protease easter 2	-	scaffold994	-	64730-67689
Cflo_N_g9526t1	Serine protease easter	-	scaffold994	-	70512-75870
Cflo_N_g5965t1	Serine protease HTRA2, mitochondrial	-	scaffold518	+	12438-18006
Cflo_N_g8442t1	Serine protease persephone	Upregulated	scaffold816	+	98753-102340
Cflo_N_g8446t1	Serine protease persephone	-	scaffold816	+	112713-116259
Cflo_N_g7945t1	Serine protease snake 2	-	scaffold715	-	170525-173170
Cflo_N_g8441t1	Serine protease snake 1	-	scaffold816	-	93562-98632
Cflo_N_g10821t1	Putative serine protease K12H4.7	-	scaffold1292	-	14807-20708
Cflo_N_g15264t1	Mannan-binding lectin serine protease 1	-	scaffold6195	-	65-571
Cflo_N_g5224t1	putative serine protease K12H4.7-like	-	scaffold407	+	721941-723954
Cflo_N_g9525t1	serine protease easter-like	-	scaffold994	-	64730-64945
Cflo_N_g928t1	serine protease gd-like	-	scaffold64	+	1398654-1401280
Cflo_N_g929t1	serine protease gd-like	-	scaffold64	+	1405534-1411081
Cflo_N_g931t1	serine protease gd-like	-	scaffold64	+	1421825-1427704
Cflo_N_g4362t1	venom serine protease 34 isoform X1	-	scaffold383	+	428227-431257
Cflo_N_g4365t1	venom serine protease 34-like	Downregulated	scaffold383	-	508255-510651
Cflo_N_g14393t1	serine proteinase stubble	-	scaffold3258	+	120-1098
Cflo_N_g2231t1	Serine proteinase stubble	-	scaffold200	+	140457-144635
Cflo_N_g2977t1	Serine proteinase stubble	-	scaffold255	-	36212-44566
Cflo_N_g2977t4	Serine proteinase stubble	-	scaffold255	-	36212-49622
Cflo_N_g12631t2	Serine proteinase stubble	Upregulated	scaffold1656	+	125268-136670
Cflo_N_g3399t1	Serine proteinase stubble	-	scaffold331	-	70277-70699
Cflo_N_g3400t1	Serine proteinase stubble	-	scaffold331	-	70806-77213
Cflo_N_g4559t1	Serine proteinase stubble	-	scaffold408	+	148213-171842
Cflo_N_g14403t1	Serine proteinase stubble	Upregulated	scaffold3265	-	11452-13554
Cflo_N_g9592t1	Serine proteinase stubble	-	scaffold968	-	404884-429821
Cflo_N_g9592t2	Serine proteinase stubble	-	scaffold968	-	404884-429821
Cflo_N_g12631t1	Serine proteinase stubble	-	scaffold1656	+	136302-136670
Cflo_N_g148t1	Serine proteinase stubble	-	scaffold45	-	1539-1914
Cflo_N_g7691t1	Serine proteinase stubble	Upregulated	scaffold704	-	2039-2617
Cflo_N_g12982t1	Serine proteinase stubble	-	scaffold2066	-	306-5229
Cflo_N_g15522t1	Serine proteinase stubble (Fragment)	-	C3970447	+	216-665
Cflo_N_g4557t1	Serine proteinase stubble (Fragment)	-	scaffold408	+	74925-105942
Serine protease inhibitors
Cflo_N_g13088t1	Serpin B10	-	scaffold1993	-	53125-54393
Cflo_N_g13089t1	Serpin B10	-	scaffold1993	+	54890-76158
Cflo_N_g13089t2	Serpin B10	-	scaffold1993	+	54890-65924
Cflo_N_g13089t3	Serpin B10	Upregulated	scaffold1993	+	54890-58658
Cflo_N_g13647t2	Serpin I2	-	scaffold2479	-	1513-5256
Cflo_N_g1319t1	serine protease inhibitor 3-like	Downregulated	scaffold57	+	236728-237415
Cflo_N_g2442t1	Kazal-type serine protease inhibitor domain-containing protein 1	-	scaffold107	+	779249-784824
Cflo_N_g3252t1	Serine protease inhibitor dipetalogastin	Upregulated	scaffold222	-	106326-110168
Cflo_N_g7717t1	Kazal-type proteinase inhibitor-like protein (Fragment)	-	scaffold704	+	671602-673222
Cflo_N_g4516t1	Kazal-type serine protease inhibitor	Upregulated	scaffold316	+	1792888-1795607
