# Supplementary material for: Scrutinizing the immune defence inventory of Camponotus floridanus applying total transcriptome sequencing
Source: BMC Genomics. 2015 Jul 22;16(1):540. doi: 10.1186/s12864-015-1748-1 (PMC4508827; doi:10.1186/s12864-015-1748-1)
Supplement: Additional file 12: Table S9. — Complete list of genes of C. floridanus which are differentially expressed after immune challenge. The genes listed were retrieved based on the analysis of the Illumina sequencing data using the programs Cufflinks and DESeq. The table shows significantly up-regulated and down-regulated genes 12 h after picking of larvae and workers with a 1:1 mix of Gram-negative and Gram-positive bacteria. Cufflinks analysis resulted in new gene identifiers (XLOCs), which correspond to one or more of the originally annotated genes (EAGs). [file 12864_2015_1748_MOESM12_ESM.xlsx]

## Sheet: DEG
Gene_loci	ORF		Annotation	Cufflinks			DeSeq
		Acession number		log2 (fold change)	q-value	Significant	log2 (fold change)	p-value adjusted	Significant
XLOC_005966	EAG_01672	Cflo_N_g10198t1	Translation initiation factor IF-2	2.53588	0.000118108	yes	2.41197	2.9169e-08	yes
XLOC_011681	EAG_16430	Cflo_N_g10268t1	Putative secreted protein	-1.62338	0.00952403	yes	-1.62183	0.000880617	yes
XLOC_011732	EAG_01890	Cflo_N_g10280t1	Pancreatic triacylglycerol lipase (Fragment)	-5.58945	0.999981	no	-5.57405	1.52145e-33	yes
XLOC_001151	EAG_05215	Cflo_N_g103t1	Peptidoglycan-recognition protein-LB	2.66262	6.97125e-08	yes	2.69595	6.02536e-10	yes
XLOC_007662	EAG_01784	Cflo_N_g10575t2	Beta-glucuronidase	-1.25447	0.663312	no	-1.34768	0.0131441	yes
XLOC_006201	EAG_02267	Cflo_N_g10612t1	Hexamerin-1.1	-4.38451	6.43445e-09	yes	-2.72628	3.32323e-10	yes
XLOC_006202	EAG_02268	Cflo_N_g10613t1	Hexamerin	0	1	no	-2.31447	1.10003e-07	yes
XLOC_000881	EAG_14061,EAG_14062	Cflo_N_g1062t2	Hypothetical protein	2.36552	0.00279106	yes	2.15441	1.56676e-06	yes
XLOC_010462	EAG_15426	Cflo_N_g10990t1	pfam02958, EcKinase, Ecdysteroid kinase	2.73403	0.0103098	yes	no data available	no data available	no data available
XLOC_007035	EAG_00269	Cflo_N_g10993t2	Elongation of very long chain fatty acids protein 1	1.69501	0.0246197	yes	-0.857057	0.884878	no
XLOC_006077	EAG_02845	Cflo_N_g11034t1	Lysosomal acid phosphatase/ testicular acid phosphatase homolog	1.82784	0.999981	no	1.48981	0.00384669	yes
XLOC_014860	EAG_02682	Cflo_N_g11332t1	Hormone-sensitive lipase	1.69452	0.020016	yes	1.66216	0.000853371	yes
XLOC_000964	EAG_07937,EAG_07938	Cflo_N_g115t2	Innexin shaking-B/Hypothetical protein	1.53819	0.0625234	no	1.47001	0.0157138	yes
XLOC_011269	EAG_03375	Cflo_N_g11635t1	Guanine deaminase	-2.50304	0.000718801	yes	-2.56113	5.02959e-09	yes
XLOC_008013	EAG_03460	Cflo_N_g11682t1	Transmembrane protein 205	2.84342	0.00340097	yes	2.50516	1.02984e-08	yes
XLOC_008017	EAG_03461	Cflo_N_g11683t1	WD repeat-containing protein 68	0.431864	0.999981	no	1.89107	5.09882e-05	yes
XLOC_001717	EAG_07099	Cflo_N_g11706t1	Cytochrome P450 6A1	3.02913	2.19067e-05	yes	0.217257	1	no
XLOC_010268	EAG_03314	Cflo_N_g11755t1	Aromatic-L-amino-acid decarboxylase	3.67273	6.71517e-12	yes	3.67909	3.29295e-17	yes
XLOC_012643	EAG_06404	Cflo_N_g11772t1	Hypothetical protein	-2.52775	0.999981	no	-2.67132	7.269e-07	yes
XLOC_000031	EAG_03877	Cflo_N_g11850t2	Three prime repair exonuclease 2	1.93602	0.0439106	yes	2.05845	4.93617e-06	yes
XLOC_010412	EAG_03907	Cflo_N_g11917t1	Lipoma-preferred partner-like protein	2.40326	0.999981	no	1.855	6.47928e-05	yes
XLOC_010400	EAG_03908	Cflo_N_g11918t1	Protein Malvolio	2.75998	0.284664	no	2.55203	3.89905e-09	yes
XLOC_010413	EAG_03909	Cflo_N_g11919t1	Lysosomal acid phosphatase	0.472171	0.999981	no	1.90157	3.88876e-05	yes
XLOC_002500	EAG_03531	Cflo_N_g11948t1	Acyl-CoA desaturase	1.59884	0.999981	no	1.55678	0.0329849	yes
XLOC_014452	EAG_04122	Cflo_N_g12015t1	Endocuticle structural glycoprotein SgAbd-1 (Fragment)	-3.17641	9.2493e-05	yes	-3.27231	2.02015e-14	yes
XLOC_009349	EAG_09173	Cflo_N_g12034t1	Cytochrome P450 4g15/4C1	-2.02611	0.0115098	yes	-2.13871	0.00244305	yes
XLOC_003325	EAG_03997,EAG_03998	Cflo_N_g12071t1	Serine-threonine-protein kinase RIO2/Sorbitol dehydrogenase	-1.46097	0.920037	no	-1.37563	0.00989254	yes
XLOC_012964	EAG_03980	Cflo_N_g12144t1	ATP-binding cassette sub-family A member 13	1.32341	0.999981	no	1.27072	0.0255502	yes
XLOC_002015	EAG_04384	Cflo_N_g12186t1	Silk fibroin	1.3765	0.999981	no	1.23701	0.0329849	yes
XLOC_002016	EAG_04385	Cflo_N_g12187t1	Silk fibroin	1.35049	0.999981	no	1.24307	0.0313575	yes
XLOC_005577	EAG_04522	Cflo_N_g12358t1	Hypothetical protein	-3.36625	2.11225e-10	yes	-3.37954	1.78668e-13	yes
XLOC_005568	EAG_04523	Cflo_N_g12360t1	Hypothetical protein	0	1	no	-4.89929	1.7699e-28	yes
XLOC_000419	EAG_00033	Cflo_N_g12492t1	similar to gag-pol polyprotein	4.01424	0.004731	yes	0.874884	1	no
XLOC_002321	EAG_05013	Cflo_N_g12499t1	Lipase 3	-2.46769	0.00889645	yes	-2.44193	2.04761e-08	yes
XLOC_004363	EAG_04718	Cflo_N_g12523t1	15-hydroxyprostaglandin dehydrogenase [NAD+]	1.99915	0.631838	no	1.30402	0.0197102	yes
XLOC_000188	EAG_04105	Cflo_N_g12631t2	Serine proteinase stubble	5.82587	0	yes	5.18567	1.25599e-15	yes
XLOC_014008	EAG_05288	Cflo_N_g12949t1	Activin_recp domain containing protein	-1.1927	0.535338	no	-1.30382	0.0356279	yes
XLOC_007073	EAG_05260	Cflo_N_g12976t1	Adenine phosphoribosyltransferase	-1.38763	0.21638	no	-1.44369	0.0104032	yes
XLOC_015011	EAG_14498,EAG_14499	Cflo_N_g13016t1	Putative odorant-binding protein A10/Metallophosphoesterase domain-containing protein 1	-0.672823	0.999981	no	-1.41763	0.0075113	yes
XLOC_014138	EAG_05609	Cflo_N_g13047t1	RCC1 and BTB domain-containing protein 1	-1.40752	0.248583	no	-1.42624	0.0229196	yes
XLOC_009422	EAG_05452	Cflo_N_g13089t3	Serpin B10	1.00888	0.979476	no	1.40326	0.0174679	yes
XLOC_006197	EAG_05772	Cflo_N_g13122t1	Probable G-protein coupled receptor Mth-like 10	-1.79738	0.0639072	no	-1.91891	0.000209841	yes
XLOC_012211	EAG_05732	Cflo_N_g13170t1	Cytochrome P450 6g2/6k1	-1.61537	0.999981	no	-1.64562	0.00191859	yes
XLOC_012977	EAG_12392	Cflo_N_g1319t1	serine protease inhibitor 3-like	-6.96773	6.97528e-11	yes	-7.40565	1.58952e-50	yes
XLOC_014342	EAG_06041	Cflo_N_g13323t1	AAEL006341-PA	1.66754	0.999981	no	1.58027	0.00421999	yes
XLOC_007827	EAG_06223	Cflo_N_g13479t1	Circadian clock-controlled protein	2.57089	0.00134607	yes	2.72519	2.43365e-07	yes
XLOC_007834	EAG_06225	Cflo_N_g13481t1	Protein takeout	-1.4093	0.658916	no	-1.4899	0.00364212	yes
XLOC_013513	EAG_05868	Cflo_N_g13507t2	Putative vitellogenin receptor	-1.82831	0.0835844	no	-2.06104	0.0284909	yes
XLOC_001909	EAG_06591	Cflo_N_g13573t2	Protein SERAC1	2.92676	7.47677e-07	yes	2.49075	1.58785e-08	yes
XLOC_009258	EAG_06989	Cflo_N_g13654t1	5-aminolevulinate synthase, erythroid-specific, mitochondrial	1.47677	0.981361	no	1.40826	0.00837221	yes
XLOC_013466	EAG_06943	Cflo_N_g13662t1	pfam06585, JHBP, Haemolymph juvenile hormone binding protein (JHBP)	-3.09289	0.000649691	yes	-3.09292	5.02126e-13	yes
XLOC_003728	EAG_06683	Cflo_N_g13757t1	pfam02958, EcKinase, Ecdysteroid kinase	-1.21525	0.66312	no	-1.31075	0.0188123	yes
XLOC_008774	EAG_07078,EAG_07079	Cflo_N_g13783t1	Apolipoprotein D/LIM domain kinase 1	2.30932	0.999981	no	2.0279	5.79256e-06	yes
XLOC_010223	EAG_07433	Cflo_N_g13852t1	Hypothetical protein	-1.32775	0.497016	no	-1.5305	0.0425755	yes
XLOC_013084	EAG_07578	Cflo_N_g13955t1	Lipase 3	-2.60086	1.07107e-05	yes	-2.47359	1.53811e-06	yes
XLOC_012894	EAG_08005	Cflo_N_g14172t1	Probable G-protein coupled receptor Mth-like 1	-2.36343	0.0241717	yes	-2.04795	0.00244305	yes
XLOC_013431	EAG_07823	Cflo_N_g14238t1	Major royal jelly protein 1	2.19687	0.00169972	yes	2.08715	3.81373e-06	yes
XLOC_007113	EAG_08120	Cflo_N_g14282t1	Peritrophin-1	-1.39926	0.860705	no	-1.84211	0.00135158	yes
XLOC_002466	EAG_08609	Cflo_N_g14403t1	Serine proteinase stubble	1.81839	0.437163	no	1.75075	0.00018218	yes
XLOC_008349	EAG_08024,EAG_08025	Cflo_N_g14413t1	NF-kappa-B inhibitor cactus	1.31376	0.999981	no	1.2841	0.0229143	yes
XLOC_011858	EAG_08688	Cflo_N_g14481t1	Sugar transporter ERD6-like 8	-1.42583	0.239022	no	-1.44598	0.00886365	yes
XLOC_003804	EAG_11642	Cflo_N_g14504t1	Lysosomal aspartic protease (Fragment)	1.72229	0.00478013	yes	1.05322	0.142489	no
XLOC_004937	EAG_01471	Cflo_N_g1453t1	Alpha-glucosidase	-2.34171	0.00064691	yes	-2.41492	3.19838e-08	yes
XLOC_002942	EAG_06050	Cflo_N_g14742t1	Guanine deaminase	-3.25017	2.36051e-06	yes	-3.3155	2.25193e-11	yes
XLOC_000776	EAG_08564,EAG_08566	Cflo_N_g14774t1	HIV Tat-specific factor 1-like protein	4.33593	0.0355832	yes	3.99273	3.75798e-20	yes
XLOC_009592	EAG_08011	Cflo_N_g14819t1	Puromycin-sensitive aminopeptidase N	-1.79123	0.004731	yes	-1.86715	0.00018218	yes
XLOC_008190	EAG_02446	Cflo_N_g1543t1	L-asparaginase	-1.89311	0.024178	yes	-2.10119	0.000431667	yes
XLOC_014466	EAG_00563	Cflo_N_g15550t1	Maltase 1	1.43148	0.0405287	yes	1.39363	0.0165706	yes
XLOC_008545	EAG_15583	Cflo_N_g1756t1	Epididymal secretory protein E1/NPC2 homolog	-1.28069	0.354897	no	-1.25791	0.0288128	yes
XLOC_008529	EAG_15588	Cflo_N_g1762t1	Probable cytochrome P450 4aa1	-1.94808	0.687337	no	-1.65456	0.00136994	yes
XLOC_011919	EAG_03143	Cflo_N_g1853t1	mucin-6-like	-1.69958	0.180788	no	-1.70798	0.000335627	yes
XLOC_001006	EAG_04456	Cflo_N_g1906t1	Fatty acid synthase	-2.3657	0.0519364	no	-2.21214	0.00015414	yes
XLOC_001021	EAG_04466	Cflo_N_g1918t1	Phenoloxidase subunit A3	-2.5292	4.70973e-05	yes	-2.55042	4.74879e-09	yes
XLOC_015058	EAG_04362	Cflo_N_g2002t1	Tetraspanin-9	1.2918	0.999981	no	1.20716	0.0431632	yes
XLOC_006233	EAG_03480	Cflo_N_g2024t1	L-ascorbate oxidase/Laccase-4	2.47539	1.89912e-05	yes	2.24412	1.4394e-06	yes
XLOC_006239	EAG_03488	Cflo_N_g2034t1	Uricase (Fragment)	-1.62502	0.55094	no	-1.8869	3.92805e-05	yes
XLOC_004463	EAG_03822	Cflo_N_g2154t1	Chymotrypsin-2 (Fragment)	-6.11532	3.75382e-13	yes	-6.18901	4.32434e-40	yes
XLOC_004472	EAG_03831	Cflo_N_g2156t2	chymotrypsin 2, Anopheles gambiae-like	-1.18325	0.999981	no	-1.289	0.0233929	yes
XLOC_002318	EAG_03738	Cflo_N_g2215t2	Putative chitin binding peritrophin-a domain protein (Fragment)	-8.00723	0	yes	-7.96829	5.0027e-53	yes
XLOC_011629	EAG_04860	Cflo_N_g2249t1	AGAP011046-PA (Fragment)	-4.02826	0.000991829	yes	-4.10651	9.7125e-21	yes
XLOC_003793	EAG_05602	Cflo_N_g2277t1	Acidic mammalian chitinase	-2.92293	0.153863	no	-2.93915	6.43303e-12	yes
XLOC_006056	EAG_05756	Cflo_N_g2305t1	Sorbitol dehydrogenase	-2.17899	0.561436	no	-2.14726	1.27494e-06	yes
XLOC_006061	EAG_05757	Cflo_N_g2306t1	Lachesin	0.222589	0.999981	no	-1.68304	0.00039525	yes
XLOC_007767	EAG_04819	Cflo_N_g2331t1	Putative odorant receptor 13a	-2.29015	0.00884958	yes	-2.56252	0.00653008	yes
XLOC_005801	EAG_01122	Cflo_N_g2490t1	Alkaline phosphatase 4	-1.94935	0.0505283	no	-2.03977	5.78527e-06	yes
XLOC_005804	EAG_01127	Cflo_N_g2496t1	Putative cytochrome P450 6g2/6k1	-2.65712	1.3982e-07	yes	-2.76645	2.51569e-10	yes
XLOC_003974	EAG_05387	Cflo_N_g2544t1	Mite allergen Der f 3/Trypsin-1	-3.44958	5.54144e-06	yes	-3.59811	4.68262e-17	yes
XLOC_003975	EAG_05388	Cflo_N_g2545t1	Mite allergen Der p 3/Trypsin-1-like	-2.21378	0.0426425	yes	-1.59607	0.591408	no
XLOC_003976	EAG_05389	Cflo_N_g2547t1	Trypsin-1-like	-2.08429	0.420934	no	-2.41052	0.0267766	yes
XLOC_014089	EAG_06520	Cflo_N_g2561t1	Kynurenine/alpha-aminoadipate aminotransferase mitochondrial	-1.20627	0.262491	no	-1.3883	0.0229196	yes
XLOC_000608	EAG_05879	Cflo_N_g2688t2	Hypothetical protein	-3.23299	6.16675e-05	yes	-3.22796	3.2487e-07	yes
XLOC_000609	EAG_05880	Cflo_N_g2689t1	Hypothetical protein	-2.74701	0.0721974	no	-2.70482	3.32323e-10	yes
XLOC_000612	EAG_05884	Cflo_N_g2693t1	Vitamin K-dependent gamma-carboxylase	-1.29121	0.308495	no	-1.46958	0.0206974	yes
XLOC_008889	EAG_05025	Cflo_N_g2715t1	Membrane metallo-endopeptidase-like 1/Endothelin-converting enzyme-like 1	-1.36027	0.121524	no	-1.47755	0.00430078	yes
XLOC_001784	EAG_05562	Cflo_N_g2827t1	Voltage-dependent calcium channel type A subunit alpha-1	6.53331	0.00340097	yes	1.09501	1	no
XLOC_014972	EAG_00151	Cflo_N_g2844t1	Transposase	2.16937	0.0351346	yes	0.25786	1	no
XLOC_006603	EAG_07155	Cflo_N_g2989t1	Sugar transporter ERD6-like 7	-1.50035	0.146894	no	-1.59657	0.00227754	yes
XLOC_006614	EAG_07160	Cflo_N_g2995t1	Cytochrome P450 307a1	1.88901	0.261695	no	1.9957	0.00017337	yes
XLOC_003764	EAG_06072	Cflo_N_g3056t1	Peritrophin-1	-1.35775	0.999981	no	-1.39473	0.00792784	yes
XLOC_001271	EAG_06493	Cflo_N_g3206t1	cuticle protein 18.7-like	-3.06754	1.91733e-05	yes	-3.2544	7.64382e-09	yes
XLOC_006289	EAG_08152	Cflo_N_g3223t1	Putative fatty acyl-CoA reductase	-2.28726	0.0263084	yes	-1.94103	0.729302	no
XLOC_006960	EAG_06157	Cflo_N_g3252t1	Serine protease inhibitor dipetalogastin	3.5301	8.708e-05	yes	2.90508	0.00128274	yes
XLOC_006963	EAG_06163	Cflo_N_g3258t1	Probable cytochrome P450 9e2/6a13	-1.33497	0.0638642	no	-1.40085	0.00928539	yes
XLOC_010530	EAG_08319	Cflo_N_g3376t1	Calcium-independent phospholipase A2-gamma	1.94832	0.00279106	yes	1.95208	2.41062e-05	yes
XLOC_004740	EAG_11161	Cflo_N_g3392t1	Putative gustatory receptor 43a	-1.45207	0.0505283	no	-1.53322	0.0316898	yes
XLOC_011001	EAG_09018	Cflo_N_g344t1	Hypothetical protein	2.89217	1.1708e-06	yes	2.56271	3.38411e-06	yes
XLOC_004697	EAG_08730	Cflo_N_g3582t1	5'-nucleotidase	-1.86176	0.999981	no	-1.89492	4.99392e-05	yes
XLOC_004681	EAG_08739	Cflo_N_g3591t1	Transcription factor MafA	-3.36651	1.1708e-06	yes	-3.28584	1.68253e-10	yes
XLOC_010470	EAG_08838	Cflo_N_g3614t1	Transient receptor potential channel pyrexia	2.38126	0.00371301	yes	2.71418	4.82753e-08	yes
XLOC_000664	EAG_08866	Cflo_N_g3954t1	Fatty acyl-CoA reductase 1	4.15057	0.00066434	yes	2.73341	0.32525	no
XLOC_000648	EAG_08871,EAG_08872	Cflo_N_g3960t1	Vanin-like protein 1/Cytochrome b-c1 complex subunit Rieske, mitochondrial	2.2729	0.0115098	yes	2.22948	4.69208e-07	yes
XLOC_000688	EAG_08906,EAG_08907	Cflo_N_g3993t1	Brain-specific angiogenesis inhibitor 1/Hypothetical protein	2.30628	0.999981	no	1.43463	0.00609074	yes
XLOC_010923	EAG_08920	Cflo_N_g4036t1	Lysozyme c-1	-1.64531	0.0638962	no	-2.24059	0.000202713	yes
XLOC_010498	EAG_09663	Cflo_N_g4141t1	Hypothetical protein	-1.75181	0.835967	no	-1.85908	5.72585e-05	yes
XLOC_005403	EAG_10054	Cflo_N_g4257t1	Leukocyte elastase inhibitor	2.19383	0.0286142	yes	2.15932	1.13785e-06	yes
XLOC_001592	EAG_09491,EAG_09492	Cflo_N_g4273t1	Hypothetical protein	-0.966106	0.999981	no	-1.38985	0.0263546	yes
XLOC_010206	EAG_04701	Cflo_N_g42t1	Hexokinase-2	-1.75187	0.732685	no	-1.79869	0.000106501	yes
XLOC_014658	EAG_12169	Cflo_N_g4301t1	Cytochrome b-c1 complex subunit 8	2.16313	0.0121205	yes	-0.422888	1	no
XLOC_001608	EAG_09527	Cflo_N_g4308t1	Lipase member H	-6.42877	3.75382e-13	yes	-6.14588	2.83689e-25	yes
XLOC_011522	EAG_09647	Cflo_N_g4365t1	venom serine protease 34-like/Suppressor of tumorigenicity protein 14	-0.738336	0.999981	no	-1.35929	0.0132533	yes
XLOC_001210	EAG_09982	Cflo_N_g4388t1	putative leucine-rich repeat-containing protein DDB_G0290503-like	2.38519	0.000546715	yes	2.37686	1.98303e-07	yes
XLOC_001188	EAG_09983	Cflo_N_g4389t1	Putative serine/threonine phosphatase	1.31687	0.999981	no	1.80215	0.000354232	yes
XLOC_001189	EAG_09984	Cflo_N_g4390t1	probable salivary secreted peptide-like	3.04599	0.999981	no	3.04968	9.06191e-13	yes
XLOC_001442	EAG_08388	Cflo_N_g4435t1	Dipeptidase 1	-1.48494	0.0312792	yes	-1.55385	0.00242141	yes
XLOC_001443	EAG_08391	Cflo_N_g4442t1	Trypsin-1	-1.83891	0.00615121	yes	-1.92499	0.000256727	yes
XLOC_001444	EAG_08392,EAG_08393	Cflo_N_g4443t1	Trypsin-1	-3.47449	4.22671e-05	yes	-3.19883	9.62004e-14	yes
XLOC_001446	EAG_08397	Cflo_N_g4449t1	Hypothetical protein	1.54691	0.124944	no	1.47705	0.0044383	yes
XLOC_001449	EAG_08401	Cflo_N_g4454t1	Ecdysteroid UDP-glucosyltransferase	-1.46689	0.138791	no	-1.49906	0.00410055	yes
XLOC_001430	EAG_08466	Cflo_N_g4516t1	Kazal-type serine protease inhibitor	2.22262	0.391248	no	2.0857	2.96059e-06	yes
XLOC_006619	EAG_09947	Cflo_N_g4555t1	Peritrophin-1/Peritrophic membrane protein 1 (Fragment)	-1.79738	0.559195	no	-1.88273	4.03211e-05	yes
XLOC_003294	EAG_07546	Cflo_N_g455t1	Apoptosis-inducing factor 3	1.51329	0.105456	no	1.39855	0.00873857	yes
XLOC_006632	EAG_09966	Cflo_N_g4569t1	Sugar transporter ERD6-like 6	-3.27113	5.86374e-07	yes	-3.35366	9.74815e-10	yes
XLOC_007980	EAG_10833	Cflo_N_g4581t1	G-protein coupled receptor Mth2	-1.94402	0.00804054	yes	-1.87817	0.000360266	yes
XLOC_009245	EAG_09209	Cflo_N_g4603t1	ETS-like proteinous factor	1.97528	0.00508702	yes	1.96869	2.00274e-05	yes
XLOC_004338	EAG_10571	Cflo_N_g4736t1	Probable guanine deaminase	-4.73894	2.57325e-10	yes	-4.55999	8.64874e-19	yes
XLOC_011055	EAG_08243	Cflo_N_g4772t1	bone morphogenetic protein 2-B-like	2.10721	0.999981	no	1.96493	0.00128274	yes
XLOC_011218	EAG_10546	Cflo_N_g4853t1	L-xylulose reductase	-1.23539	0.153306	no	-1.35093	0.0137323	yes
XLOC_007871	EAG_09072	Cflo_N_g4958t1	COG2214 DnaJ-class molecular chaperone	1.82723	0.0116218	yes	1.77984	0.000148974	yes
XLOC_007169	EAG_02183	Cflo_N_g501t1	Transposable element Tc3 transposase	4.11691	3.30064e-06	yes	2.08133	1	no
XLOC_007623	EAG_02852	Cflo_N_g504t1	Carbonic anhydrase 2	-3.28195	0.0118234	yes	-3.34672	5.31724e-15	yes
XLOC_002911	EAG_16321	Cflo_N_g5053t2	Membrane alanyl aminopeptidase N	-1.21196	0.999981	no	-1.58163	0.00582409	yes
XLOC_009627	EAG_10329	Cflo_N_g5085t1	Transient receptor potential channel pyrexia	-1.46497	0.104674	no	-1.46059	0.0330061	yes
XLOC_013413	EAG_10755	Cflo_N_g5162t1	Hypothetical protein	1.62089	0.025907	yes	1.43554	0.0165706	yes
XLOC_010184	EAG_08524	Cflo_N_g5176t1	Retrotransposable element (Fragment)	1.46146	0.999981	no	1.41476	0.0482905	yes
XLOC_004129	EAG_09890	Cflo_N_g5222t2	Tyrosine 3-monooxygenase	3.19889	0.31048	no	3.1181	2.91569e-13	yes
XLOC_004128	EAG_09889	Cflo_N_g5222t3	Hypothetical protein	5.16002	0.00222053	yes	5.23866	2.4017e-20	yes
XLOC_004137	EAG_09904	Cflo_N_g5236t1	Protein G12	0	1	no	-2.47558	1.02984e-08	yes
XLOC_004107	EAG_09917	Cflo_N_g5252t1	Protein G12	2.90955	0.999981	no	2.77117	1.02675e-10	yes
XLOC_009525	EAG_10596	Cflo_N_g5292t1	Organic cation transporter protein	-1.97735	0.00149537	yes	-2.23119	1.56676e-06	yes
XLOC_007631	EAG_02878	Cflo_N_g531t1	Aminopeptidase N	4.04074	0.00551011	yes	5.21884	0.0583307	no
XLOC_005632	EAG_11556	Cflo_N_g5438t1	Hypothetical protein	-2.82371	0.113762	no	-4.56252	0.00467348	yes
XLOC_000863	EAG_00349	Cflo_N_g5455t1	Septin-4	2.54925	0.014578	yes	0.547903	1	no
XLOC_001848	EAG_11390	Cflo_N_g5456t1	Septin-4	-1.33329	0.572795	no	-1.31611	0.0192606	yes
XLOC_001862	EAG_11415	Cflo_N_g5481t1	Beta-galactosidase (Fragment)	-1.77209	0.0334427	yes	-1.87591	4.99392e-05	yes
XLOC_000521	EAG_11108	Cflo_N_g5542t1	Cytochrome P450 18a1	-1.81743	0.000830243	yes	-1.83602	0.000134283	yes
XLOC_000543	EAG_11109	Cflo_N_g5543t1	Cytochrome P450 306a1	-1.46667	0.458885	no	-1.61204	0.04037	yes
XLOC_009489	EAG_10908	Cflo_N_g5643t1	Plasma glutamate carboxypeptidase	-1.52779	0.0909369	no	-1.29986	0.022673	yes
XLOC_008592	EAG_11013	Cflo_N_g5742t1	Beta-1,3-glucan-binding protein	2.74004	0.00473376	yes	2.67154	6.02972e-10	yes
XLOC_008639	EAG_11037	Cflo_N_g5763t1	Tyrocidine synthetase 3	1.45626	0.116933	no	1.38722	0.00956528	yes
XLOC_001668	EAG_11729	Cflo_N_g5800t1	Cytochrome b5	3.72752	6.56919e-13	yes	3.66954	1.98813e-16	yes
XLOC_006735	EAG_10341	Cflo_N_g5844t1	DUF745 domain containing protein	-2.72409	0.0297531	yes	-2.92989	1.39251e-06	yes
XLOC_006727	EAG_10448	Cflo_N_g5954t1	Bile salt-activated lipase/Esterase E4	-1.47926	0.999981	no	-1.5269	0.0040022	yes
XLOC_007501	EAG_06930	Cflo_N_g5956t1	Para-nitrobenzyl esterase/Liver carboxylesterase 31	-1.04181	0.651214	no	-1.32787	0.0465845	yes
XLOC_006731	EAG_10454	Cflo_N_g5958t1	Esterase FE4/Para-nitrobenzyl esterase	-1.18507	0.999981	no	-1.34528	0.0233092	yes
XLOC_012382	EAG_11791	Cflo_N_g5968t1	Solute carrier family 2, facilitated glucose transporter member 8	-2.05714	0.195144	no	-2.00141	0.0267766	yes
XLOC_007461	EAG_11675	Cflo_N_g5987t1	Glycerate kinase	-2.59398	0.999981	no	-3.0548	4.53307e-05	yes
XLOC_007464	EAG_11680	Cflo_N_g5992t1	Hypothetical protein	-5.24556	6.85963e-07	yes	-5.20638	9.054e-07	yes
XLOC_004855	EAG_11919	Cflo_N_g6021t1	Larval cuticle protein LCP-17-like	-1.84913	0.687337	no	-2.30148	0.000288084	yes
XLOC_013834	EAG_10804	Cflo_N_g6072t1	PREDICTED: titin-like	3.20561	2.22227e-06	yes	2.97711	2.12798e-05	yes
XLOC_013816	EAG_10813	Cflo_N_g6082t1	Nuclear factor NF-kappa-B p110 subunit (Relish)	1.53787	0.999981	no	1.34056	0.0151021	yes
XLOC_014773	EAG_12252	Cflo_N_g6260t1	Alpha-tocopherol transfer protein	-1.52822	0.244031	no	-1.77256	0.00197254	yes
XLOC_011353	EAG_11776	Cflo_N_g6275t1	Hypothetical protein	1.48031	0.273793	no	1.44213	0.00582409	yes
XLOC_005473	EAG_11986	Cflo_N_g6298t1	Zinc metalloprotease zmpB	-1.63052	0.999981	no	-1.68734	0.00436486	yes
XLOC_002197	EAG_11319	Cflo_N_g6458t1	Leucine-rich repeat-containing protein 20	1.30204	0.615189	no	1.32898	0.0159513	yes
XLOC_001152	EAG_11872,EAG_11873	Cflo_N_g6500t1	Hexamerin-1.1/Hexamerin	0	1	no	-2.42531	2.09725e-08	yes
XLOC_001153	EAG_11874	Cflo_N_g6502t1	Arylphorin subunit alpha	-3.66039	3.03682e-09	yes	-3.74896	3.62003e-18	yes
XLOC_001155	EAG_11877	Cflo_N_g6505t1	Succinate-semialdehyde dehydrogenase, mitochondrial	1.94714	0.0252428	yes	1.70158	0.000363892	yes
XLOC_014813	EAG_12494	Cflo_N_g6635t1	Prostatic acid phosphatase	-2.54256	2.02051e-05	yes	-2.66553	1.14534e-08	yes
XLOC_009840	EAG_07237,EAG_07239	Cflo_N_g665t1	Hypothetical protein	-1.26867	0.66312	no	-1.39041	0.0106064	yes
XLOC_000006	EAG_12212,EAG_12213	Cflo_N_g6700t1	Hypothetical protein	1.51897	0.999981	no	1.39576	0.00783218	yes
XLOC_008001	EAG_12674	Cflo_N_g6748t1	Hypothetical protein	8.11	0	yes	7.73669	6.48313e-38	yes
XLOC_002679	EAG_12542	Cflo_N_g6775t1	Hypothetical protein	-1.82743	0.920037	no	-1.94089	1.94148e-05	yes
XLOC_000323	EAG_12154	Cflo_N_g6810t1	Fatty acyl-CoA reductase 1	-1.94626	0.0115098	yes	-1.95976	0.00393178	yes
XLOC_010118	EAG_12957,EAG_12958	Cflo_N_g6857t1	Flexible cuticle protein 12/Sodium-dependent phosphate transport protein 1, chloroplastic	-3.13641	0.999981	no	-1.86241	5.72585e-05	yes
XLOC_010119	EAG_12959	Cflo_N_g6859t1	Flexible cuticle protein 12	-4.57186	0	yes	-4.71296	1.95102e-26	yes
XLOC_004641	EAG_13046	Cflo_N_g6949t1	Chitin_bind_3 domain containing protein	-5.21939	4.33837e-05	yes	-6.21049	6.29796e-31	yes
XLOC_001805	EAG_13079	Cflo_N_g6974t1	Putative oxidoreductase yrbE	-2.11017	0.153863	no	-2.18451	7.5308e-07	yes
XLOC_001812	EAG_13089	Cflo_N_g6985t1	Parathyroid hormone/parathyroid hormone-related peptide receptor	3.76994	1.27004e-10	yes	3.67537	2.68563e-17	yes
XLOC_008926	EAG_13613,EAG_13614,EAG_13617	Cflo_N_g7215t1	Retinol dehydrogenase 12	-1.20838	0.736098	no	-1.40138	0.0134957	yes
XLOC_013555	EAG_12710	Cflo_N_g7272t1	Vitellogenic carboxypeptidase	1.98049	0.000510797	yes	1.94415	3.92805e-05	yes
XLOC_013559	EAG_12716	Cflo_N_g7277t1	Cationic trypsin-3/Lectizyme	2.08616	0.924641	no	1.97093	1.21752e-05	yes
XLOC_013560	EAG_12717,EAG_12718	Cflo_N_g7278t1	Trypsin-1/Carboxypeptidase B	-1.32232	0.650999	no	-1.77406	0.000384957	yes
XLOC_000755	EAG_13290,EAG_13291	Cflo_N_g7296t1	Chymotrypsin-1	1.72	0.999981	no	-1.70559	0.000307639	yes
XLOC_000756	EAG_13292	Cflo_N_g7297t1	Chymotrypsin-2	-2.64297	0.999981	no	-1.88597	4.3581e-05	yes
XLOC_002586	EAG_13429	Cflo_N_g7396t1	Hypothetical protein	2.35063	0.999981	no	2.24374	3.91577e-06	yes
XLOC_003931	EAG_13504	Cflo_N_g7438t1	Coagulation factor IX (Fragment)/Limulus clotting factor C	2.17971	0.00545104	yes	2.13886	1.56676e-06	yes
XLOC_005230	EAG_13595	Cflo_N_g7543t1	Sphingomyelin phosphodiesterase	-1.62947	0.55094	no	-1.63874	0.000673552	yes
XLOC_012699	EAG_13836	Cflo_N_g7691t1	Serine proteinase stubble	1.88021	0.486665	no	1.87534	4.31632e-05	yes
XLOC_012704	EAG_13843	Cflo_N_g7698t1	Hypothetical protein	3.03058	0.999981	no	2.83271	1.47742e-09	yes
XLOC_011891	EAG_15482	Cflo_N_g769t1	Synaptic vesicle glycoprotein 2B	3.37942	1.67054e-09	yes	3.28548	8.40579e-11	yes
XLOC_012690	EAG_13851,EAG_13852	Cflo_N_g7705t1	Cell division cycle protein 16-like protein/Cytoplasmic polyadenylation element-binding protein 1-B	1.42242	0.362886	no	1.61491	0.00183198	yes
XLOC_012710	EAG_13861	Cflo_N_g7714t1	Transferrin	2.48107	0.999981	no	2.40045	3.05943e-08	yes
XLOC_012711	EAG_13862	Cflo_N_g7715t1	WD repeat-containing protein C10orf79	4.79471	0	yes	5.03112	4.20946e-17	yes
XLOC_003540	EAG_14241	Cflo_N_g7775t1	Endocuticle structural glycoprotein SgAbd-1/Pupal cuticle protein Edg-78E	2.4022	0.0334427	yes	2.02244	0.522772	no
XLOC_005978	EAG_14394	Cflo_N_g7790t1	Hypothetical protein	3.13	5.26821e-05	yes	2.93205	6.38269e-07	yes
XLOC_003092	EAG_14000	Cflo_N_g7901t1	Hypothetical protein	-2.47914	0.000866804	yes	-2.69617	5.07252e-10	yes
XLOC_006861	EAG_13135	Cflo_N_g790t1	Synaptic vesicle glycoprotein 2B	3.22366	3.86713e-08	yes	3.17684	3.45248e-13	yes
XLOC_014241	EAG_14357,EAG_14358	Cflo_N_g7933t2	G-protein coupled receptor Mth2	-1.74007	0.724284	no	-1.77363	0.00999873	yes
XLOC_006864	EAG_13139	Cflo_N_g793t1	Calexcitin-2	-1.2982	0.298847	no	-1.32025	0.0174679	yes
XLOC_003958	EAG_14168	Cflo_N_g7975t1	Spermatogenesis-associated protein 17	-2.08693	0.0142633	yes	-2.19428	5.25858e-05	yes
XLOC_014735	EAG_03763	Cflo_N_g8085t1	Prostatic acid phosphatase	-1.46883	0.0212996	yes	-1.56558	0.00298941	yes
XLOC_009564	EAG_14815	Cflo_N_g8105t1	Hypothetical protein	-1.11328	0.794795	no	-2.07596	0.00150418	yes
XLOC_002300	EAG_02637	Cflo_N_g8188t1	Transposable element Tcb1 transposase (Fragment)	5.07572	5.16727e-07	yes	3.00733	0.573436	no
XLOC_005924	EAG_00549	Cflo_N_g8231t1	Maltase 1	-2.62266	0.000718801	yes	-2.84984	5.58124e-11	yes
XLOC_010627	EAG_14480	Cflo_N_g8234t1	Maltase 1	-2.55381	0.0310925	yes	-2.40976	4.52289e-08	yes
XLOC_010628	EAG_14481	Cflo_N_g8235t1	Hypothetical protein	-3.87914	1.52082e-05	yes	-4.59815	0.000364648	yes
XLOC_010279	EAG_14638	Cflo_N_g8262t1	Vitellogenin	1.93868	0.0835844	no	1.86343	0.00560665	yes
XLOC_014706	EAG_15098	Cflo_N_g8279t1	Solute carrier family 2, facilitated glucose transporter member 8	-1.21989	0.248583	no	-1.27664	0.0273373	yes
XLOC_014700	EAG_15115,EAG_15116,EAG_15117	Cflo_N_g8298t1	Kv channel-interacting protein 2	-0.000543377	0.999981	no	-1.37796	0.0177158	yes
XLOC_009073	EAG_14524	Cflo_N_g8309t1	Exonuclease GOR (Fragment)	2.37776	0.000501941	yes	1.9417	3.07766e-05	yes
XLOC_012789	EAG_01545	Cflo_N_g8312t1	Defensin-2	4.76144	2.76538e-08	yes	4.59421	1.11741e-25	yes
XLOC_009059	EAG_14530	Cflo_N_g8315t1	G-protein coupled receptor Mth2	2.95679	0.000704327	yes	3.17034	0.00568767	yes
XLOC_006881	EAG_13177	Cflo_N_g832t1	Cytochrome P450 6k1	-1.99321	0.233183	no	-1.83359	0.000441126	yes
XLOC_006882	EAG_13178	Cflo_N_g833t1	Cytochrome P450 6k1	-1.47374	0.10167	no	-1.50602	0.0123938	yes
XLOC_009071	EAG_14558	Cflo_N_g8342t1	probable allantoinase 1-like	-2.14815	0.0126713	yes	-2.16936	1.18397e-06	yes
XLOC_006885	EAG_13181	Cflo_N_g839t1	Putative methyltransferase METT10D	2.57911	0.0243363	yes	2.46183	1.58785e-08	yes
XLOC_010974	EAG_15165	Cflo_N_g8403t1	Protein Dom3Z	2.14685	0.00015969	yes	2.17914	5.56276e-06	yes
XLOC_000592	EAG_08659	Cflo_N_g8411t1	Transposase	4.3521	9.38314e-05	yes	no data available	no data available	no data available
XLOC_003509	EAG_14847	Cflo_N_g8442t1	Serine protease persephone/snake	2.60043	0.00162701	yes	2.497	8.47204e-09	yes
XLOC_011666	EAG_04562	Cflo_N_g8577t1	Synaptic vesicle glycoprotein 2B	-1.58342	0.373663	no	-1.74464	0.00739322	yes
XLOC_009670	EAG_15280,EAG_15281	Cflo_N_g8596t1	Esterase FE4	4.76628	0.0197269	yes	4.72107	8.24693e-27	yes
XLOC_006897	EAG_13206	Cflo_N_g863t1	MIT domain-containing protein 1	1.50705	0.999981	no	1.42216	0.00896299	yes
XLOC_001082	EAG_14606	Cflo_N_g8787t1	DUF745 domain containing protein	1.77362	0.015658	yes	1.58547	0.00507919	yes
XLOC_001084	EAG_14608	Cflo_N_g8790t1	Hypothetical protein	1.68773	0.884373	no	1.44569	0.00496764	yes
XLOC_001089	EAG_14623	Cflo_N_g8803t1	Zinc carboxypeptidase A 1	-1.8301	0.658916	no	-1.89434	3.44253e-05	yes
XLOC_013136	EAG_15708,EAG_15709	Cflo_N_g8893t1	Probable alpha-ketoglutarate-dependent hypophosphite dioxygenase/MAD2L1-binding protei	-1.60028	0.175837	no	-1.61121	0.00104445	yes
XLOC_003360	EAG_15771,EAG_15772	Cflo_N_g8897t1	Hemolymph lipopolysaccharide-binding protein/Tyrosine-protein kinase Btk29A	0.706099	0.999981	no	1.50429	0.00369542	yes
XLOC_006030	EAG_15547	Cflo_N_g8960t2	Lysosomal alpha-mannosidase-like	-1.93276	0.999981	no	-1.99683	8.87746e-06	yes
XLOC_000526	EAG_11073	Cflo_N_g8963t1	Structural maintenance of chromosomes protein 1A	5.4285	0.0405287	yes	no data available	no data available	no data available
XLOC_011327	EAG_14994,EAG_14995	Cflo_N_g8989t1	Serine protease snake/Dynein beta chain, ciliary	1.34682	0.999981	no	1.58749	0.00128671	yes
XLOC_013876	EAG_06702,EAG_06703	Cflo_N_g9061t1	GJ23750/Nucleolar protein 6	0.21532	0.999981	no	-1.66141	0.000585495	yes
XLOC_000491	EAG_15564	Cflo_N_g9064t1	Sodium-independent sulfate anion transporter	2.21772	0.2214	no	1.95775	4.53307e-05	yes
XLOC_009057	EAG_14527		Defensin prepropeptide	-1.11199	0.992387	no	-1.55289	0.00319888	yes
XLOC_006837	EAG_13248	Cflo_N_g907t1	Chymotrypsin-1	-6.17524	0.000830243	yes	-6.28454	3.80746e-41	yes
XLOC_012308	EAG_15813	Cflo_N_g9101t1	Kynurenine/alpha-aminoadipate aminotransferase mitochondrial	1.4095	0.325392	no	1.31467	0.0177158	yes
XLOC_000245	EAG_16201,EAG_16202	Cflo_N_g9201t1	Estradiol 17-beta-dehydrogenase 8	-1.50076	0.106903	no	-1.4989	0.00508801	yes
XLOC_009395	EAG_16049	Cflo_N_g9207t1	Lysosomal-trafficking regulator	1.5782	0.176528	no	1.48651	0.00368729	yes
XLOC_006924	EAG_13262	Cflo_N_g922t1	A disintegrin and metalloproteinase with thrombospondin motifs 1	-3.65774	1.34204e-09	yes	-3.69823	1.60187e-17	yes
XLOC_006926	EAG_13264,EAG_13266	Cflo_N_g925t1	Ornithine decarboxylase/Vacuolar protein sorting-associated protein 37B	1.33878	0.999981	no	1.20211	0.0450737	yes
XLOC_002477	EAG_16147	Cflo_N_g9349t2	Luciferin 4-monooxygenase (Fragment)/4-coumarate--CoA ligase 4	-1.34108	0.41235	no	-1.27158	0.028992	yes
XLOC_012591	EAG_16376	Cflo_N_g9521t1	Transient receptor potential channel pyrexia	1.28411	0.162314	no	1.29785	0.0342028	yes
XLOC_001828	EAG_16344	Cflo_N_g9682t1	Putative trypsin-6/Trypsin 3A1	-2.57181	3.19289e-05	yes	-2.6007	3.08775e-07	yes
XLOC_001841	EAG_16348,EAG_16350	Cflo_N_g9686t1	Brevenin domain containing protein	-1.50709	0.186263	no	-1.58307	0.00133545	yes
XLOC_001833	EAG_16354	Cflo_N_g9696t1	Tenascin-X/von Willebrand factor D and EGF domain-containing protein	-1.40902	0.200562	no	-1.35927	0.0307968	yes
XLOC_013060	EAG_12307	Cflo_N_g977t1	L-lactate dehydrogenase	1.25408	0.284664	no	1.27095	0.0465845	yes
XLOC_002280	EAG_00908	Cflo_N_g9833t1	Hypothetical protein	1.5487	0.0165499	yes	1.48895	0.00401916	yes
XLOC_007049	EAG_01286	Cflo_N_g9926t1	52 kDa repressor of the inhibitor of the protein kinase	-1.0706	0.999981	no	-2.47007	7.32552e-07	yes
