# Supplementary material for: Scrutinizing the immune defence inventory of Camponotus floridanus applying total transcriptome sequencing
Source: BMC Genomics. 2015 Jul 22;16(1):540. doi: 10.1186/s12864-015-1748-1 (PMC4508827; doi:10.1186/s12864-015-1748-1)
Supplement: Additional file 13: Table S10. — Genes differentially expressed (DEGs) after immune challenge. The table presents a comparison of expression data of 37 selected immune genes based on the analysis of the Illumina sequencing data (Cuffdiff and DESeq) and the corresponding qRT-PCR data. Significance of resulting log2(x-fold change) values is given by asterisks (* p-value/q-value ≤0.05; ** ≤0.01; *** ≤0.001; n.s. for non-significant results) [file 12864_2015_1748_MOESM13_ESM.xlsx]

## Sheet: Additional File 12 Table S9
			qRT data					RNAseq
			Larvae L2		Worker W2		L2 and W2
Gene Annotation	Genebank	Cflo-New	log2(x-fold change L2)	significance	log2(x-fold change W2)	significance	log2(x-fold change L2+W2)	Cuffdiff log2(x-fold change)	significance	DeSeq log2(x-fold change)	significance
Housekeeping Genes
rpL32 (60S ribosomal protein L32)	EFN68969.1	Cflo_N_g6999t1	0.0840643	n.s.	0.0143553	n.s.	0.0426443	-0.0564	n.s.	-0.1821	n.s.
Potential Immune Genes
scav (Scavenger receptor class B member 1)	EFN70524.1	Cflo_N_g9950t1	-0.535332	n.s.	-1.94342	**	-1.08927	-2.7179	n.s.	-1.1126	n.s.
Posub (Phenoloxidase subunit A3)	EFN74080	Cflo_N_g1918t1	-1.47393	**	-0.943416	n.s.	-1.18442	-2.5292	***	-2.5504	***
CathD (pfam00026, Asp, Eukaryotic aspartyl protease)	EFN61010.1	Cflo_N_g9172t1	0.604071	n.s.	0.238787	n.s.	0.432959	-4.2058	n.s.	inf	n.s.
zcp (Zinc carboxypeptidase A 1)	EFN74038.1	Cflo_N_g8803t1	-0.713119	*	0.925999	n.s.	0.321928	-1.8089	n.s.	-1.8256	***
hpchit (Putative chitin binding peritrophin-a domain potein)	EFN72799.1	Cflo_N_g2215t2	-2.94342	*	1	**	0.0976108	-8.0072	***	-7.9683	***
cP45018a1 (cytochrome P450 18a1)	EFN74585.1	Cflo_N_g5542t1	-0.358454	n.s.	0.659925	n.s.	0.238787	-1.8174	***	-1.836	***
sushi (Sushi. von Willebrand factor type A. EGF and pentraxin domain-containing protein 1)	EFN63579.1	Cflo_N_g10836t1	-0.120294	n.s.	-0.152003	n.s.	-0.136062	-1.0499	n.s.	-1.1145	n.s.
chymo (Chymotrypsin-1)	EFN68337.1	Cflo_N_g907t1	-2.32193	*	0.356144	n.s.	-0.434403	-6.1752	***	-6.2845	***
lip (Lipase member H-A (Fragment))	EFN63276.1	Cflo_N_g14858t1	-1.02915	*	-0.0291463	n.s.	-0.454032	-1.2117	n.s.	-1.199	n.s.
chito (Acidic mammalian chitinase)	EFN71329.1	Cflo_N_g2277t1	-1.2863	*	0.0143553	n.s.	-0.494109	-2.9229	n.s.	-2.9391	***
hex (Hexamerin)	EFN73934.1	Cflo_N_g6500t1	-2	*	0.0703893	n.s.	-0.621488	0	n.s.	-2.4253	***
hppaci (Serine protease inhibitor 3-like)	EFN62229.1	Cflo_N_g1319t1	-2	*	-0.136062	n.s.	-0.785875	-6.9677	***	-7.4057	***
MPI (Metalloproteinase inhibitor 3)	EFN65977.1	Cflo_N_g622t1	2.5656	*	-0.120294	n.s.	1.774	1.0954	n.s.	0.924	n.s.
yellow (Protein yellow)	EFN61809.1	Cflo_N_g14239t1	1.17632	***	1.20789	**	1.18903	1.1576	n.s.	1.1196	n.s.
SOCS2 (Suppressor of cytokine signaling 2)	EFN67156.1	Cflo_N_g4920t1	2.25096	**	0.748461	*	1.68706	1.2949	n.s.	1.0937	n.s.
cact1 (NF-kappa-B inhibitor cactus)	EFN66753.1	Cflo_N_g14413t1	2.87774	n.s.	1.57046	**	2.36737	1.3138	n.s.	1.2841	*
vitel (Vitellogenin-3 (Fragment))	EFN64902.1	Cflo_N_g8262t1	0.15056	n.s.	3.19849	n.s.	2.36457	1.9387	n.s.	1.8634	**
transf (Transferrin)	EFN62546.1	Cflo_N_g7714t1	3.59694	***	0.565597	n.s.	2.76341	2.4811	n.s.	2.4005	***
hp70940 (Hypothetical protein 70940)	EFN70940	Cflo_N_g9484t1	2.43829	*	3.05311	***	2.77821	0.432	n.s.	0.1401	n.s.
PHR (Parathyroid hormone/parathyroid hormone-related peptide receptor)	EFN73318.1	Cflo_N_g6985t1	5.14078	***	2.75916	**	4.39438	3.7699	***	3.6754	***
ester (Esterase FE4; alternative name: Carboxylic-ester hydrolase)	EFN65474.1	Cflo_N_g8597t1	5.34092	***	0.887525	n.s.	4.40531	4.7663	*	4.7211	n.s.
hp67112 (Hypothetical protein 67112)	EFN67112.1	Cflo_N_g6748t1	9.87107	***	3.23879	n.s.	8.88554	8.11	***	7.7367	***
PGRP-LB (Peptidoglycan recognition protein-LB)	EFN73971.1	Cflo_N_g103t1	3.59335	***	1.65076	***	2.926	2.6626	***	2.6959	***
PGRP-2 (Peptidoglycan recognition protein 2 (=Peptidoglycan recognition protein-SA))	EFN70060.1	Cflo_N_g8526t1	2.79494	***	0.948601	**	2.15056	0	n.s.	0.9069	n.s.
Rel (Nuclear factor NF-kappa-B p110 subunit)	EFN61437.1	Cflo_N_g6082t1	1.36177	*	2.17313	***	1.82375	1.5379	n.s.	1.3406	*
Hym (Hymenoptaecin)	HS410972	Cflo_N_g14777t1	8.67821	***	4.15381	**	7.73958	no data	no data	no data	no data
Def (Defensin-2)	HS410966	Cflo_N_g8312t1	3.37434	***	2.87578	**	3.14731	4.7614	***	4.5942	***
TyrOH (Tyrosine 3-monooxygenase)	HS410957	Cflo_N_g5222t2	3.51602	**	2.91648	***	3.24641	3.1989	n.s.	3.1181	***
TEP1 (Alpha-2-macroglobulin)	EFN69033.1	Cflo_N_g7345t1	4.49953	***	-0.251539	n.s.	3.55213	0.4746	n.s.	0.3879	n.s.
NOS1 (NADPH--cytochrome P450 reductase (Fragment) )	EFN67037.1	Cflo_N_g197t1	1.36177	*	-0.104697	n.s.	0.807355	0.5499	n.s.	0.4668	n.s.
Lyso i-typ (Lysozyme)	EFN71839.1	Cflo_N_g1023t1	0.238787	n.s.	1.14405	**	0.765535	1.231	n.s.	1.1129	n.s.
ImdK1 (Receptor-interacting serine/threonine-protein kinase 1)	EFN61166.1	Cflo_N_g7081t1	1.05658	**	-0.104697	n.s.	0.594549	0.1814	n.s.	0.0472	n.s.
Dorsal (Embryonic polarity protein dorsal)	EFN68841.1	Cflo_N_g3305t1	0.847997	*	-0.0439433	n.s.	0.464668	0.196	n.s.	0.1417	n.s.
LAP61281 (Lysosomal aspartic protease (Fragment))	EFN61281.1	Cflo_N_g14504t1	0.389567	n.s.	0.298658	n.s.	0.344828	1.5891	**	1.5421	n.s.
MAPKKK7 (Mitogen-activated protein kinase kinase kinase 7)	EFN63041.1	Cflo_N_g9451t1	0.565597	*	-0.0144996	n.s.	0.298658	0.4391	n.s.	0.2613	n.s.
TEP2 (CD109 antigen)	EFN73645.1	Cflo_N_g4492t1	0.378512	n.s.	0.137504	n.s.	0.263034	0.465	n.s.	0.411	n.s.
TEP3 (CD109 antigen)	EFN68790.1	Cflo_N_g9745t1	-0.0291463	n.s.	0.15056	n.s.	0.0565835	0.2594	n.s.	0.2015	n.s.
