# Supplementary material for: Scrutinizing the immune defence inventory of Camponotus floridanus applying total transcriptome sequencing
Source: BMC Genomics. 2015 Jul 22;16(1):540. doi: 10.1186/s12864-015-1748-1 (PMC4508827; doi:10.1186/s12864-015-1748-1)
Supplement: Additional file 17: Table S14. — List of the immune-related proteins of C. floridanus and their orthologs, if also present in the other sequenced ants, and in A. mellifera and N. vitripennis. [file 12864_2015_1748_MOESM17_ESM.xlsx]

## Sheet: orthology
	Acession numbers of proteins in orthologus clusters
Protein Name	Camponotus floridanus	Atta cephalotes	Acromyrmex echinatior	Pogonomyrmex barbatus	Harpegnathos saltator	Linepithema humile	Solenopsis invicta	Cerapachys biroi	Apis mellifera	Nasonia vitripennis	KOG Category	Code	Annotation	E-value
Toll Pathway
PGRP2 (=PGRP-SA)	Cflo_N_g8526t1	acep_00001260-RA	aech_00705	pbar_PGRP-SA-1	hsal_08530	LH22370-RA	sinv_06348	EZA58826.1	H9KLG7	NV17619-PA
GNBP?	Cflo_N_g5742t1	acep_00004785-RA	aech_11304	pbar_GNBP1-1-1	hsal_06973	lhum_GNBP1-1-RA	sinv_14729	EZA53410.1	H9KSF9
GNBP?	Cflo_N_g15215t1	acep_03381432-RA	aech_05779	pbar_GNBP1-2-1	hsal_10999	lhum_GNBP1-2-RA		EZA51930.1	H9KR03	NV10893-PA , NV21393-PA
Low-density lipoprotein receptor	Cflo_N_g2635t1	acep_00008695-RA	aech_01992	PB13268-RA	hsal_03448	LH12889-RA	sinv_02615	EZA58008.1		NV18254-PA	KOG1215	T	Low-density lipoprotein receptors containing Ca2+-binding EGF-like domains	2e-30
Serine protease inhibitor 3/4	Cflo_N_g13089t3	acep_00001167-RA	aech_10013	PB23525-RA	hsal_12760	LH24668-RA	sinv_11759	EZA48771.1	H9KHE0	NV13613-PA, NV13614-PA	KOG2392	V	Seprin	4e-60
Serine protease snake 1	Cflo_N_g8441t1	acep_00000386-RA	aech_03087	PB22545-RA	hsal_12673, hsal_12674, hsal_14372, hsal_12672	LH16665-RA		EZA52683.1, EZA52684.1, EZA60544.1	H9KLL5, H9KNX7, H9KU01, H9KU88	NV10938-PA	KOG3627	E	Trypsin	9e-59
Serine protease easter 1	Cflo_N_g9524t1	acep_00009973-RA	aech_08465, aech_17770	pbar_SP1-RA	hsal_02522	lhum_cSP1a-RA, lhum_cSP1b-RA	sinv_08088	EZA55837.1	H9KGG1	NV17950-PA	KOG3627	E	Trypsin	3e-67
Serine protease snake 2	Cflo_N_g7945t1	acep_00006041-RA	aech_08733	pbar_SP14-RA		LH16523-RA	sinv_15675	EZA62510.1	H9KAC7	NV18624-PA	KOG3627	E	Trypsin	4e-58
Serine protease easter 2	Cflo_N_g9525t2	acep_00009977-RA	aech_08466	pbar_SP2-1	hsal_02523	LH23044-RA	sinv_13001	EZA55838.1	H9KAY5	NV17949-PA	KOG3627	E	Trypsin	9e-90
Spaetzle	Cflo_N_g12735t1	acep_00011759-RA, acep_00014600-RA	aech_08641	pbar_spz1-1, PB17705-RA	hsal_04331, hsal_14958	LH22669-RA	sinv_05051	EZA51456.1	H9KF47	NV11507-PA
protein toll	Cflo_N_g8278t1	acep_00001372-RA, acep_00001392-RA, acep_00001395-RA, acep_00002884-RA	aech_00814, aech_00840, aech_00851, aech_04402	pbar_18w-1, pbar_Toll-10-1, pbar_Toll-6-1, pbar_Toll-8-1	hsal_04037, hsal_04045, hsal_08913, hsal_10101	LH13356-RA, LH19746-RA, LH19752-RA, LH19765-RA	sinv_02224, sinv_12174	EZA51289.1, EZA51292.1, EZA57742.1, EZA59042.1	H9K0F0, H9KGW5, H9KL70, Q58NA4	NV18402-PA, NV18523-PA	KOG4641	T	FOG: Toll/interleukin receptor and related proteins containing LRR and TIR repeats	0
Myeloid differentiation primary response protein Myd88	Cflo_N_g11593t1	acep_00004718-RA	aech_05232	pbar_MyD88-1	hsal_12131	LH23291-RA, LH23292-RA	sinv_03562	EZA47431.1	H9K5E5	NV10640-PA	KOG4641	T	FOG: Toll/interleukin receptor and related proteins containing LRR and TIR repeats	2e-07
Tube	Cflo_N_g3789t1	acep_00016200-RA	aech_04737	pbar_tub-1	hsal_05266	LH12784-RA	sinv_07645	EZA56353.1		NV12305-PA
Pellino	Cflo_N_g7000t1	acep_00012629-RA	aech_02915	pbar_Pli-1	hsal_08284	LH11980-RA	sinv_00720	EZA59473.1	H9KIU4	NV16118-PA	KOG3842	T	Adaptor protein Pellino	0
Probable serine/threonine-protein kinase pelle	Cflo_N_g1330t1	acep_00012260-RA	aech_06207	pbar_pll-1	hsal_02978	LH17362-RA	sinv_00896	EZA62099.1	H9KH63	NV18154-PA , NV17914-PA	KOG1187	T	Serine/threonine protein kinase	3e-89
Uncharacterized protein C19orf29	Cflo_N_g9542t1	acep_00010002-RA	aech_06870	pbar_cactin-1	hsal_02541	LH24562-RA		EZA47859.1	H9K9A0		KOG2370	T	Cactin	0
NF-kappa-B inhibitor cactus	Cflo_N_g14414t1	acep_00009638-RA, acep_00009640-RA	aech_14957, aech_14956	pbar_cact1b-1, pbar_cact1a-RA		lhum_cact1a-RA, LH24529-RA	sinv_07312	EZA60965.1	H9K0G8, H9K8U0	NV11366-PA, NV11367-PA	KOG0504	R	FOG: Ankyrin repeat	9e-50
TNF receptor-associated factor 6	Cflo_N_g13894t1	acep_00016738-RA	aech_09333	pbar_Traf6-RA	hsal_05842	LH21871-RA	sinv_05766	EZA54362.1	H9K050		KOG0297	T	TNF receptor-associated factor	2e-57
SUMO-conjugating enzyme UBC9	Cflo_N_g14464t1	acep_00015123-RA	aech_04727	PB15280-RA	hsal_10399	LH16619-RA	sinv_02629	EZA49051.1	H9KSN8		KOG0424	O	Ubiquitin-protein ligase	1e-109
Protein Wnt-11	Cflo_N_g3720t1	acep_00007594-RA	aech_17138	PB12467-RA	hsal_12351	LH13476-RA, LH14712-RA	sinv_14338	EZA50210.1	H9KGQ9	NV25777-PA	KOG3913	T	Wnt family of developmental regulators	8e-55
Embryonic polarity protein dorsal	Cflo_N_g3305t1	acep_00001662-RA, acep_00001663-RA	aech_17792	pbar_dl-1	hsal_01917	LH23593-RA	sinv_04702	EZA51108.1	Q86DH6	NV11353-PA
Jak-Stat pathway
Cytokine receptor	Cflo_N_g6115t1	acep_00014009-RA	aech_04658	pbar_dome-1	Hsal_03898	LH21919-RA	SINV_10874	EZA53737.1	H9K4V7	NV22778-PA	KOG4228	T	Protein tyrosine phosphatase	4e-16
Suppressor of cytokine signaling 5	Cflo_N_g11129t1	acep_00006815-RA	aech_03337	PB23354-RA	Hsal_08343	LH20897-RA	SINV_16157	EZA53751.1	B3F7U2	NV11960-PA	KOG4566	T	Cytokine-inducible SH2 protein	3e-85
Suppressor of cytokine signaling 7	Cflo_N_g10988t1	acep_00014710-RA	aech_07786	PB18319-RA	Hsal_16949	LH17673-RA	SINV_15267	EZA60425.1	H9KA32	NV16810-PA	KOG4566	T	Cytokine-inducible SH2 protein	8e-33
Signal transducing adapter molecule 1	Cflo_N_g11263t2	acep_00014772-RA	aech_10312	CG:02546581	hsal_11412	LH20510-RA	sinv_06981	EZA48805.1	H9K5J8	NV12406-PA	KOG2199	T	Signal transducing adaptor protein STAM/STAM2	1e-148
Tyrosine-protein kinase hopscotch	Cflo_N_g4220t1	acep_03384377-RA	aech_11269	pbar_hop-1	hsal_06174	LH23786-RA	sinv_16581	EZA58280.1	H9KH88	NV16630-PA	KOG0197	T	Tyrosine kinases	1e-55
Tyrosine-protein phosphatase non-receptor type 1	Cflo_N_g13460t1	acep_00001299-RA	aech_00753	PB10373-RA	Hsal_05942	LH10126-RA	SINV_08219	EZA58596.1	H9KBR7	NV13283-PA	KOG0789	T	Protein tyrosine phosphatase	1e-113
E3 SUMO-protein ligase PIAS1	Cflo_N_g9723t1	acep_00004890-RA	aech_09879	PB18709-RA	hsal_07713	LH12389-RA	sinv_03840	EZA60918.1	H9KMV0	NV12860-PA	KOG2169	K	Zn-finger transcription factor	1e-153
Signal transducer and activator of transcription 5B	Cflo_N_g13035t1	acep_00015078-RA	aech_05310	pbar_Stat92E-1	hsal_04889	CG:02184482	sinv_15009	EZA52605.1	H9KPG7	NV13582-PA	KOG3667	KT	STAT protein	0
Probable transcription factor Ken	Cflo_N_g7785t1	acep_00015946-RA	aech_06984	PB21153-RA	hsal_07497	LH23209-RA	sinv_05018	EZA61278.1	H9KNF1	NV13485-PA	KOG1721	R	FOG: Zn-finger	4e-34
G1/S-specific cyclin-E	Cflo_N_g12333t1	acep_00015707-RA	aech_07614	PB15726-RA	hsal_09304	LH16641-RA	sinv_80284	EZA58295.1	H9JYS0	NV18076-PA	KOG0655	D	G1/S-specific cyclin E	9e-96
Cell division protein kinase 2	Cflo_N_g5634t1	acep_00012097-RA	aech_05506	PB21339-RA	hsal_08084	LH17174-RA	sinv_09559	EZA49723.1	H9KL72	NV13875-PA	KOG0594	R	Protein kinase PCTAIRE and related kinases	1e-151
G1/S-specific cyclin-D3	Cflo_N_g7840t1	acep_00008160-RA, acep_00008161-RA	aech_17523	PB19186-RA, PB19187-RA, PB19188-RA, PB19189-RA	hsal_11722, hsal_11723	LH22900-RA, LH22901-RA, LH24278-RA	sinv_02938, sinv_14680	EZA49413.1	H9KAB1		KOG0656	D	G1/S-specific cyclin D	1e-47
Cell division protein kinase 4	Cflo_N_g5533t1	acep_00006547-RA	aech_02424	PB10192-RA	hsal_11895	LH21359-RA	sinv_06709	EZA54138.1	H9KI11	NV11470-PA	KOG0594	R	Protein kinase PCTAIRE and related kinases	1e-105
Raf-like protein serine/threonine-protein kinase dRAF-1	Cflo_N_g1139t1	acep_00013563-RA	aech_06312	PB12553-RA, PB12563-RA	hsal_05218	LH23906-RA	sinv_12566	EZA56844.1	H9KHH7	NV12479-PA	KOG0193	T	Serine/threonine protein kinase RAF	0
Phosphatidylinositol-4,5-bisphosphate 3-kinase	Cflo_N_g3416t1	acep_00009294-RA	aech_11673	pbar_Pi3K92E-1	hsal_03492	LH24494-RA	sinv_15181	EZA53361.1	H9KRI5	NV17291-PA	KOG0904	T	Phosphatidylinositol 3-kinase catalytic subunit (p110)	0
Phosphatidylinositol-3,4,5-trisphosphate 3-phosphatase and dual-specificity protein phosphatase PTEN	Cflo_N_g6927t1	acep_00008902-RA	aech_09677	pbar_pten-RA	hsal_05284	LH15756-RA	sinv_09976	EZA50068.1	H9KBH9	NV15889-PA	KOG2283	TR	Clathrin coat dissociation kinase GAK/PTEN/Auxilin and related tyrosine phosphatases	1e-115
3-phosphoinositide-dependent protein kinase 1 PDK1	Cflo_N_g8541t1	acep_00009857-RA	aech_01394	pbar_PDK1-RA	hsal_00114	LH18545-RA	sinv_13241	EZA58954.1	H9KFD8	NV18338-PA	KOG0592	T	3-phosphoinositide-dependent protein kinase (PDK1)	0
RAC serine/threonine-protein kinase PKB	Cflo_N_g12849t1		aech_09282		hsal_06330			EZA60145.1	H9KF44	NV10151-PA	KOG0690	T	Serine/threonine protein kinase	0
IMD pathway
PGRP-SC2	Cflo_N_g102t2	acep_00013141-RA	aech_07904	pbar_PGRP-S2a-RA	hsal_10514	lhum_PGRP-S2a-RA		EZA50446.1	H9KQK1	NV13566-PA
PGRP-LB	Cflo_N_g103t1	acep_00013139-RA	aech_07903	pbar_PGRP-S1-RA	hsal_10515	lhum_PGRP-S1-1	sinv_07288	EZA50447.1	H9KE68	NV13565-PA
PGRP-LC	Cflo_N_g10272t1	acep_00008430-RA	aech_09175	pbar_PGRP-LC-1	hsal_11253	LH23955-RA	sinv_14532	EZA55556.1, EZA55560.1, EZA60453.1	H9KJG5	NV17164-PA, NV17165-PA, NV17167-PA, NV17166-PA
hypothetical protein EAG_13429	Cflo_N_g7396t1	acep_00007368-RA	aech_02178	PB24444-RA	hsal_00873	LH24744-RA	sinv_04792	EZA46670.1	H9KEM7
Receptor-interacting serine/threonine-protein kinase 1	Cflo_N_g7081t1	acep_00014789-RA	aech_01301	pbar_imd-1	hsal_10173	LH17674-RA	sinv_05923	EZA59026.1	H9KNJ9	NV30429-PA	KOG0192	T	Tyrosine kinase specific for activated (GTP-bound) p21cdc42Hs	2e-08
Mitogen-activated protein kinase kinase kinase 7	Cflo_N_g9451t1	acep_00001433-RA	aech_09115	CG:02548979	hsal_04732	LH22200-RA	sinv_15686	EZA49357.1	H9KC53	NV14593-PA	KOG0192	T	Tyrosine kinase specific for activated (GTP-bound) p21cdc42Hs	1e-149
Baculoviral IAP repeat-containing protein 2	Cflo_N_g2123t1	acep_00014030-RA	aech_04677	pbar_Iap2-RA	hsal_11933	LH21940-RA	sinv_08195	EZA52248.1	H9K1N0	NV14469-PA	KOG1101	DR	Apoptosis inhibitor IAP1 and related BIR domain proteins	2e-79
hypothetical protein EAG_02551	Cflo_N_g10862t1	acep_00009571-RA	aech_16673	pbar_FADD-1	hsal_09499	LH22339-RA	sinv_13780	EZA52789.1	H9KUA6		KOG4177	M	Ankyrin	0.0002
Mitogen-activated protein kinase kinase kinase 4	Cflo_N_g541t1	acep_00013858-RA	aech_08491	PB18925-RA	hsal_04690	LH17143-RA	sinv_01144	EZA54670.1	H9K3V3	NV17884-PA	KOG4645	T	MAPKKK (MAP kinase kinase kinase) SSK2 and related serine/threonine protein kinases	0
Inhibitor of nuclear factor kappa-B kinase subunit beta	Cflo_N_g5881t1	acep_00013786-RA	aech_01545		hsal_12609	LH25106-RA	sinv_02220	EZA57884.1	H9KDW8	NV15869-PA	KOG4250	T	TANK binding protein kinase TBK1	1e-79
Caspase-1	Cflo_N_g4946t1	acep_00006303-RA	aech_00592	pbar_caspaseA-RC pbar_dcp-1-RB pbar_decay-RD pbar_drICE-1	hsal_12565	LH11050-RA	sinv_05057	EZA60116.1	H9KHB7	NV14684-PA , NV14685-PA	KOG3573	D	Caspase, apoptotic cysteine protease	2e-75
E3 ubiquitin-protein ligase MYLIP	Cflo_N_g3130t1	acep_00002602-RA	aech_05999	PB14222-RA	hsal_04270	LH17870-RA	sinv_04488	EZA57292.1	H9KJG9		KOG1101	DR	Apoptosis inhibitor IAP1 and related BIR domain proteins	3e-11
Neuron navigator 2	Cflo_N_g172t1	acep_00015416-RA, acep_00015417-RA	aech_10976	PB25633-RA	hsal_05211	LH21728-RA	sinv_01701	EZA52021.1, EZA52019.1	H9KPP8
UBX domain containing protein 8A	Cflo_N_g3266t1	acep_00012534-RA	aech_02839	PB16325-RA	hsal_08301	LH20197-RA	sinv_05733	EZA57414.1	H9K6F9	NV12320-PA	KOG1363	T	Predicted regulator of the ubiquitin pathway (contains UAS and UBX domains)	1e-97
Nuclear factor NF-kappa-B p110 subunit	Cflo_N_g6082t1	acep_00012808-RA	aech_02067	pbar_Rel-1	hsal_11822	LH14204-RA	sinv_10323	EZA52293.1	H9KU69	NV13245-PA	KOG0504	R	FOG: Ankyrin repeat	9e-24
JNK pathway
Cdc42-like protein	Cflo_N_g7121t1	acep_00009826-RA	aech_01346, aech_04698	pbar_CDC42-1, PB11057-RA	hsal_16670	LH20173-RA, LH15884-RA	sinv_00547	EZA58989.1	H9KCW4	NV18192-PA , NV17867-PA	KOG0393	R	Ras-related small GTPase, Rho type	1e-133
Moesin/ezrin/radixin-like protein 1	Cflo_N_g540t2	acep_00013857-RA	aech_08489	pbar_Moesin-1	hsal_04689	LH17145-RA	sinv_08202	EZA54687.1	H9K2A5	NV19176-PA	KOG3529	R	Radixin, moesin and related proteins of the ERM family	0
Ras-related protein Rac1	Cflo_N_g11714t1	acep_00014503-RA	aech_09958	pbar_Rac1-1	hsal_08247	LH17483-RA	sinv_00132	EZA56574.1			KOG0393	R	Ras-related small GTPase, Rho type	1e-135
Dual specificity protein phosphatase 10	Cflo_N_g10921t1	acep_00012722-RA	aech_07545	PB15639-RA	hsal_10499	LH22171-RA	sinv_04109	EZA53852.1	H9KS99		KOG1716	V	Dual specificity phosphatase	3e-59
Apoptosis inhibitor IAP	Cflo_N_g2127t1	acep_00014032-RA	aech_04679	pbar_diap1-1	hsal_11128	LH21936-RA		EZA50656.1	H9KJA6	NV14467-PA	KOG1101	DR	Apoptosis inhibitor IAP1 and related BIR domain proteins	2e-54
TNF receptor-associated factor 4	Cflo_N_g3024t1	acep_03384097-RA	aech_00088	pbar_Traf1-1	hsal_08396	LH10823-RA	sinv_06370	EZA53179.1	H9JZQ1	NV15924-PA	KOG0297	T	TNF receptor-associated factor	0
Ras-like GTP-binding protein Rho1	Cflo_N_g14620t1	acep_00014004-RA	aech_04653	pbar_Rho1-1	hsal_03907	LH21923-RA	sinv_15432	EZA53741.1		NV12244-PA , NV12244-PB	KOG0393	R	Ras-related small GTPase, Rho type	1e-129
Dual specificity mitogen-activated protein kinase kinase 7	Cflo_N_g15516t1	acep_00008840-RA	aech_09940	pbar_hep-1	hsal_12113	LH21468-RA	sinv_02153	EZA48885.1	H9KJE4	NV11611-PA	KOG0983	T	Mitogen-activated protein kinase (MAPK) kinase MKK7/JNKK2	1e-144
Serine/threonine-protein kinase mig-15	Cflo_N_g4126t2	acep_00012410-RA, acep_00012413-RA	aech_13817	PB13799-RA	hsal_00273	LH12881-RA	sinv_05869, sinv_06139	EZA51634.1	H9K3X3	NV18625-PA	KOG0587	T	Traf2- and Nck-interacting kinase and related germinal center kinase (GCK) family protein kinases	0
Mitogen-activated protein kinase kinase kinase 15	Cflo_N_g10679t2	acep_00003339-RA	aech_12227	PB19930-RA	hsal_05669, hsal_05670	LH21324-RA	sinv_03914	EZA54883.1	H9KAX6	NV13729-PA	KOG4279	T	Serine/threonine protein kinase	0
Stress-activated protein kinase JNK	Cflo_N_g6920t1	acep_03384435-RA	aech_09684	pbar_bsk-RB	hsal_05282	LH15767-RA	sinv_06103	EZA48912.1	H9KH67	NV11643-PA	KOG0665	T	Jun-N-terminal kinase (JNK)	0
SH3 domain-containing RING finger protein 3	Cflo_N_g7465t2	acep_00007257-RA	aech_01059	PB20652-RA	hsal_01252	LH17918-RA	sinv_16539	EZA50569.1	H9K0L3	NV14505-PA	KOG2177	O	Predicted E3 ubiquitin ligase	4e-74
Protein decapentaplegic	Cflo_N_g995t2	acep_00004198-RA	aech_00011	CG:02546606	hsal_05257	lhum_dpp-1, lhum_dpp-RB	sinv_12391	EZA49199.1	H9KLQ8	NV10318-PA	KOG3900	T	Transforming growth factor beta, bone morphogenetic protein and related proteins	1e-117
Transcription factor kayak	Cflo_N_g4719t2	acep_00010171-RA	aech_09577	pbar_kay-RA	hsal_06088	LH14843-RA	sinv_11809	EZA47944.1	H9K511	NV15740-PA	KOG1414	K	Transcriptional activator FOSB/c-Fos and related bZIP transcription factors	4e-14
Transcription factor AP-1	Cflo_N_g3291t1	acep_00011215-RA	aech_09479	pbar_Jra-1	hsal_13335	LH17191-RA	sinv_04578	EZA57213.1	H9K4E6	NV16554-PA	KOG0837	K	Transcriptional activator of the JUN family	3e-41
