# Supplementary material for: Scrutinizing the immune defence inventory of Camponotus floridanus applying total transcriptome sequencing
Source: BMC Genomics. 2015 Jul 22;16(1):540. doi: 10.1186/s12864-015-1748-1 (PMC4508827; doi:10.1186/s12864-015-1748-1)
Supplement: Additional file 18: Table S15. — List of C. floridanus specific hypothetical genes expressed differentially after immune challenge including KOG annotations. [file 12864_2015_1748_MOESM18_ESM.xlsx]

## Sheet: Unique
			Cufflinks		DESeq
Gene_loci	Protein_Identifier	Annotation	log2(fc)	significance	log2(fc)	significance	Signal peptide	Domain/motif	Transmembrane region	KOG Category	class code	E-value	KOG annotation	class description
XLOC_000608	Cflo_N_g2688t2	Hypothetical protein	-3.23299	yes	-3.22796	yes	No	Six Proline rich extensin like signature motifs (Prints:PR01217)	No	KOG3514	T	2e-06	Neurexin III-alpha	Signal transduction mechanisms
XLOC_000609	Cflo_N_g2689t1	Hypothetical protein	-2.74701	no	-2.70482	yes	Yes (SignalP)	No	No	KOG4701	M	0.0001	Chitinase	Cell wall/membrane/envelope biogenesis
XLOC_010498	Cflo_N_g4141t1	Hypothetical protein	-1.75181	no	-1.85908	yes	No	No	No	ND	-	-	-	-
XLOC_002679	Cflo_N_g6775t1	Hypothetical protein	-1.82743	no	-1.94089	yes	No	No	Yes	ND	-	-	-	-
XLOC_004740	Cflo_N_g3392t1	Putative gustatory receptor 43a-like	-1.45207	no	-1.53322	yes	No	7tm_7 Chemosensory receptor	Yes	ND	-	-	-	-
XLOC_012643	Cflo_N_g11772t1	Hypothetical protein	-2.52775	no	-2.67132	yes	No	No	No	ND	-	-	-	-
XLOC_010628	Cflo_N_g8235t1	Hypothetical protein	-3.87914	yes	-4.59815	yes	No	No	No	ND	-	-	-	-
XLOC_007464	Cflo_N_g5992t1	Predicted protein (Fragment)	-5.24556	yes	-5.20638	yes	Yes (SignalP)	Membrane lipoprotein lipid attachment site, localization signal (Prosite:PS51257)	No	ND	-	-	-	-
XLOC_007049	Cflo_N_g9926t1	52 kDa repressor of the inhibitor of the protein kinase	-1.0706	no	-2.47007	yes	No	THAP (C2CH-type zinc finger) DNA-binding domain	No	ND	-	-	-	-
ND* = Not defined
