# Supplementary material for: Scrutinizing the immune defence inventory of Camponotus floridanus applying total transcriptome sequencing
Source: BMC Genomics. 2015 Jul 22;16(1):540. doi: 10.1186/s12864-015-1748-1 (PMC4508827; doi:10.1186/s12864-015-1748-1)
Supplement: Additional file 21: Table S17. — Statistical analysis of qRT-PCR results: The tables A (larvae) and B (adult workers) show normalised values (dCT) of immunised and control animals of six different colonies when rpL32 was used as the housekeeping gene. These values were used in a t-test to determine significant differential gene expression (mean ratio as x-fold expression also given here). A p-value <0.05 distinguishes a gene as being significantly down- or up-regulated (highlighted in red). [file 12864_2015_1748_MOESM21_ESM.xlsx]

## Sheet: S16 A) statistics qRT larvae
Gene name	EAG	Genebank Acc. No.	Normalized value (dCT) IMMUNISATION						mean dCT IMMUN	Std.Dv.	Normalized value (dCT) CONTROL						mean dCT CONTROL	Std.Dv.	p value (two sided, depend. t-test) L	mean ration (x-fold expression; 2^ddCT)	Std.Dv.
			L90	L96	L152	L79	L264	L132			L90	L96	L152	L79	L264	L132
housekeeping
rpL32	EAG_13394	EFN68969.1	-0.045	0.827	-0.0455	-0.927	-1.0425	-2.4955	-0.621417	1.14409	-0.018	0.6165	-0.0745	-0.9095	-1.121	-1.8855	-0.565333	0.906342	0.649936	1.05812	0.236143
genes with suspected immune function
hppaci	EAG_12392	EFN62229.1	-1.0465	-1.094	-0.945	-0.0305	2.9465	1.1475	0.163	1.61401	-2.0135	-2.5215	-2.131	-3.249	-3.588	-3.1765	-2.77992	0.648935	0.0219868	0.248502	0.217591
hpchit	EAG_03738	EFN72799.1	2.8945	5.0605	5.0005	6.956	8.972	9.13	6.33558	2.46551	1.22	2.681	3.0255	2.0985	1.918	1.4865	2.07158	0.688938	0.0109088	0.134474	0.136051
chymo	EAG_13248	EFN68337.1	-2.034	-1.11	0.0325	1.202	5.9335	3.772	1.29933	3.0371	-2.9075	-2.575	-1.992	-3.537	-2.1825	-2.872	-2.67767	0.557658	0.0223835	0.200816	0.223204
chito	EAG_05602	EFN71329.1	-0.076	-0.094	1.184	1.8015	1.932	1.5245	1.04533	0.912388	-0.174	-1.1005	0.0545	-0.5205	-0.4005	-1.2805	-0.57025	0.522348	0.0122476	0.405129	0.298246
scav	EAG_01232	EFN70524.1	4.891	5.915	5.022	9.9175	9.146	9.3325	7.37067	2.33542	5.258	5.705	5.765	5.3215	5.0895	7.053	5.69867	0.713608	0.136726	0.689213	0.694182
Posub	EAG_04466	EFN74080	6.0825	6.802	5.904	7.725	7.8895	6.98	6.89717	0.816825	5.1005	5.6295	4.9775	5.198	5.687	5.0205	5.26883	0.311397	0.00214838	0.35399	0.155897
hex	EAG_11873	EFN73934.1	-2.014	-1.2945	-2.0135	1.9475	-0.0775	0.3025	-0.524917	1.55069	-2.74	-3.306	-3.655	-3.4755	-2.4845	-2.9645	-3.10425	0.451255	0.0115869	0.248142	0.203567
cP45018a1	EAG_11108	EFN74585.1	7.193	7.8885	8.657	7.8335	7.0015	6.8275	7.56683	0.688333	7.2475	6.3995	7.108	7.4935	7.145	6.9245	7.053	0.370657	0.175397	0.783446	0.354306
zcp	EAG_14622	EFN74038.1	11.9255	12.9405	11.985	12.766	11.463	12.5455	12.2709	0.569673	10.21	11.269	10.927	12.4055	9.6815	13.098	11.2652	1.29579	0.0466804	0.605854	0.460843
lip	EAG_09693	EFN63276.1	5.9905	6.85	7.021	9.7345	9.673	9.937	8.201	1.76839	5.968	6.669	6.0765	7.6985	7.3045	6.977	6.78225	0.681777	0.0352658	0.492038	0.368303
sushi	EAG_02378	EFN63579.1	10.145	10.9845	9.7185	12.5805	11.8425	11.0975	11.0614	1.05529	9.894	10.8785	10.0025	12.321	11.8505	10.467	10.9023	0.992789	0.258473	0.912322	0.191942
MPI	EAG_12870	EFN65977.1	5.5285	5.8785	3.9135	5.0285	3.9355	4.4465	4.7885	0.825045	6.197	6.4645	6.01	8.2925	7.669	6.8325	6.91092	0.89557	0.0103166	5.91701	4.6805
yellow	EAG_07824	EFN61809.1	5.986	6.2085	5.775	6.7895	6.935	6.6515	6.39092	0.468911	7.2375	7.7155	7.109	7.5525	7.9135	7.7335	7.54358	0.311478	0.000129738	2.25475	0.410556
SOCS2	EAG_09027	EFN67156.1	5.88	6.801	4.7605	1.9655	1.9865	1.4965	3.815	2.28971	6.7735	7.686	6.026	4.4035	4.6405	4.92	5.74158	1.31182	0.00669622	4.75849	3.48948
LAP61281	EAG_08759	EFN61281.1	1.956	2.4025	1.888	3.014	2.975	2.505	2.45675	0.481375	2.9695	2.7255	2.0865	2.952	3.534	2.4905	2.793	0.490045	0.0959435	1.3064	0.396287
cact1	EAG_08024	EFN66753.1	7.418	7.174	5.6615	4.812	4.7925	5.2775	5.85592	1.16365	7.24	7.662	6.0985	8.5155	8.6545	8.9635	7.85567	1.0775	0.0522779	7.34647	6.74613
vitel	EAG_14638	EFN64902.1	11.9865	12.733	11.884	11.7465	10.9305	10.3635	11.6073	0.838097	12.2805	12.628	11.7015	11.506	11.618	10.5595	11.7156	0.712995	0.488477	1.10658	0.289632
transf	EAG_13861	EFN62546.1	-0.13	-0.124	-1.047	0.9535	0.5955	0.087	0.0558333	0.690092	4.182	3.1365	2.9	3.833	4.639	2.041	3.45525	0.946798	0.00023022	12.0987	6.11628
hp70940	EAG_16296	EFN70940	7.5615	8.412	6.954	7.0445	6.465	6.3405	7.12958	0.765968	7.9595	8.723	8.09	10.003	9.5905	9.8345	9.03342	0.897982	0.0236274	5.42049	4.36666
PHR	EAG_13089	EFN73318.1	6.6495	6.875	4.372	4.914	4.3885	3.7625	5.16025	1.29534	10.268	10.947	10.0345	10.3255	9.772	9.3365	10.1139	0.545917	3.53326e-05	35.2824	16.4527
ester	EAG_15281	EFN65474.1	0.9245	1.878	0.9895	2.025	1.4235	1.3115	1.42533	0.451277	7.0255	5.549	7.0305	7.074	6.5875	6.067	6.55558	0.627386	3.38622e-05	40.5321	22.1958
hp67112	EAG_12674	EFN67112.1	9.5375	8.8485	6.957	3.9655	4.664	4.0925	6.34417	2.46559	14.234	15.378	14.676	14.28	15.1425	15.431	14.8569	0.535956	0.000501573	936.456	1015.38
PGRP-LB	EAG_05215	EFN73971.1	4.746	3.9345	3.564	4.1355	4.0995	4.066	4.09092	0.383125	8.11	6.835	7.2425	7.773	8.224	7.6435	7.638	0.526434	3.97412e-06	12.0653	3.28305
PGRP-2	EAG_14741	EFN70060.1	3.13	2.6655	2.8565	3.831	3.8395	3.55	3.31208	0.502559	5.758	5.8935	5.5035	6.362	6.352	6.6135	6.08042	0.426368	3.23109e-06	6.94346	1.53759
Rel	EAG_10813	EFN61437.1	5.3145	5.417	4.9555	4.089	4.081	3.69	4.59117	0.729725	5.9955	5.883	5.5605	5.4595	5.882	5.9595	5.79	0.223595	0.0103347	2.56621	1.3678
Hym	EAG_	HS410972	2.495	1.7	0.3545	3.91	3.242	3.1085	2.46833	1.27641	10.53	9.7285	11.169	8.398	8.4895	9.3	9.6025	1.10555	0.000635928	409.634	690.027
Def	EAG_01545	HS410966	0.649	0.0255	-1.2655	-1.523	-0.2415	-1.7995	-0.6925	0.975916	3.505	3.444	3.1945	1.775	1.5015	1.3855	2.46758	1.01409	0.000316072	10.3697	6.2704
Lyso i-typ	EAG_13664	EFN71839.1	4.2515	4.4205	3.5065	4.749	4.6685	4.203	4.29983	0.445717	4.394	4.8225	4.115	4.642	4.9145	4.2275	4.51925	0.3248	0.0928085	1.18023	0.216511
TyrOH	EAG_090890	HS410957	6.5985	6.4525	3.9155	4.332	3.8895	4.789	4.99617	1.23004	7.8555	8.2055	7.6795	8.6335	8.124	8.218	8.11933	0.330033	0.00203324	11.4432	7.41797
ImdK1	EAG_12724	EFN61166.1	4.9445	4.999	4.831	5.837	6.1365	7.194	5.657	0.921693	6.1895	6.0675	5.798	7.492	7.1275	7.1105	6.63083	0.69629	0.00904995	2.08379	0.713152
Dorsal	EAG_07462	EFN68841.1	6.7895	7.013	6.67	6.2485	5.854	6.604	6.52983	0.415192	7.153	7.0255	6.9895	7.753	6.9785	7.7475	7.2745	0.37371	0.0271728	1.79497	0.718663
CathD	EAG_01016	EFN61010.1	13.087	13.2545	12.878	16.0325	16.6125	15.198	14.5104	1.64174	13.7575	13.25	13.1825	17.735	14.2335	16.094	14.7088	1.82566	0.741034	1.52188	1.02451
MAPKKK7	EAG_00679/EAG_00681	EFN63041.1	10.481	10.8885	10.2435	11.9535	12.222	11.9285	11.2862	0.851739	10.7015	10.9855	10.894	12.9555	12.6325	12.7345	11.8173	1.05742	0.0136941	1.48078	0.358809
NOS 1	EAG_04330/EAG_04329	EFN67037.1	2.482	3.545	1.964	3.0235	3.2535	4.531	3.13317	0.887809	2.416	3.934	3.013	5.2575	5.007	6.1315	4.29317	1.42201	0.0225651	2.57374	1.40423
TEP 1	EAG_13483	EFN69033.1	4.167	4.0305	3.302	3.2875	3.001	4.909	3.78283	0.716239	7.457	6.737	7.041	8.788	8.6765	8.187	7.81442	0.862162	0.000523839	22.6233	20.0064
TEP 2	EAG_08442	EFN73645.1	8.299	8.3305	7.786	8.1615	7.642	8.5025	8.12025	0.335982	8.2495	8.167	7.9725	8.6595	8.371	9.286	8.45092	0.468469	0.0989473	1.29803	0.352493
TEP 3	EAG_15870	EFN68790.1	5.634	5.675	4.8315	7.436	7.4165	8.883	6.646	1.51534	5.225	5.3735	5.3665	7.9605	7.073	8.1615	6.52667	1.37092	0.600976	0.974421	0.370435

## Sheet: S16 B) statistics qRT adults
Gene name	EAG	Genebank Acc. No.	Normalized value (dCT) IMMUNISATION						mean dCT IMMUN	Std.Dv.	Normalized value (dCT) CONTROL						mean dCT CONTROL	Std.Dv.	p-value (depend. t-test) W	mean ration (x-fold expression; 2^ddCT)	Std.Dv.
			W90	W96	W152	W79	W264	W132			W90	W96	W152	W79	W264	W132
housekeeping
rpL32	EAG_13394	EFN68969.1	-0.0595	-0.974	-0.5365	-0.0585	-0.0275	0.0485	-0.267917	0.403956	-0.298	-1.124	-0.2345	-0.0085	0.0825	-0.0475	-0.271667	0.441246	0.96464	1.00531	0.140489
genes with suspected immune function
hppaci	EAG_12392	EFN62229.1	10.076	7.995	10.0575	7.259	8.4815	7.995	8.644	1.16924	8.6735	8.72	8.66	6.8565	8.904	7.892	8.28433	0.782177	0.370991	0.906442	0.514782
hpchit	EAG_03738	EFN72799.1	12.286	10.3605	11.44	10.96	10.734	12.438	11.3698	0.845726	12.7305	11.105	12.214	12.6645	12.105	12.945	12.294	0.664446	0.00642031	2.00216	0.756645
chymo	EAG_13248	EFN68337.1	10.093	10.978	10.491	10.7805	9.8745	10.824	10.5068	0.440191	9.9105	9.858	10.9605	11.131	10.7755	11.6625	10.7163	0.709422	0.52912	1.27608	0.537668
chito	EAG_05602	EFN71329.1	4.9565	3.0935	4.253	5.0065	3.3265	4.9295	4.26092	0.862878	4.627	3.168	3.8515	4.9665	4.0415	4.7035	4.22633	0.667952	0.843687	1.0125	0.327369
scav	EAG_01232	EFN70524.1	5.9645	3.0285	4.4525	6.002	7.0075	4.6885	5.19058	1.41633	3.39	1.784	2.9335	3.6	3.674	2.9325	3.05233	0.698223	0.00108853	0.253889	0.122148
Posub	EAG_04466	EFN74080	7.872	5.9005	6.3805	7.869	8.8585	6.825	7.28425	1.10527	7.9805	4.912	6.2365	5.035	5.6505	5.4615	5.87933	1.13297	0.053389	0.520702	0.397744
hex	EAG_11873	EFN73934.1	11.7205	9.029	10.4345	10.6425	10.916	8.8935	10.2727	1.10651	11.703	9.094	9.942	10.9465	9.752	9.8135	10.2085	0.944005	0.833415	1.05296	0.495294
cP45018a1	EAG_11108	EFN74585.1	9.7455	9.0185	10.408	9.165	10.562	11.074	9.9955	0.819878	10.955	9.4685	11.013	10.6015	10.224	10.6635	10.4876	0.573842	0.175853	1.57495	0.795282
zcp	EAG_14622	EFN74038.1	10.606	10.9055	11.41	9.6235	9.9625	10.3075	10.4692	0.646881	10.841	10.8545	11.0225	12.0185	10.841	10.757	11.0558	0.479579	0.204541	1.89507	1.68899
lip	EAG_09693	EFN63276.1	6.976	5.9675	6.4345	6.884	7.006	6.924	6.69867	0.414941	6.759	5.7865	6.4235	7.0205	7.0365	6.9395	6.66092	0.485502	0.524045	0.977709	0.0904443
sushi	EAG_02378	EFN63579.1	14.615	10.9395	13.8885	14.5165	14.9135	14.1255	13.8331	1.46336	14.558	11.404	13.6145	14.2405	13.9895	13.8995	13.6177	1.1305	0.290408	0.896008	0.277792
MPI	EAG_12870	EFN65977.1	3.332	3.016	3.483	3.9755	3.927	4.25	3.66392	0.463138	2.8665	3.01	3.393	3.952	4.0025	3.964	3.53133	0.513632	0.171695	0.919556	0.123602
yellow	EAG_07824	EFN61809.1	6.011	6.029	6.3585	5.454	5.9355	6.9495	6.12292	0.49853	7.0545	6.709	6.845	7.0895	7.842	7.91	7.24167	0.511143	0.00415521	2.31105	0.919508
SOCS2	EAG_09027	EFN67156.1	2.6335	2.006	2.421	2.6065	2.9175	3.5245	2.68483	0.509582	2.843	2.6245	2.9395	4.0025	3.8975	3.9385	3.37425	0.635645	0.0110917	1.67676	0.541952
LAP61281	EAG_08759	EFN61281.1	-1.019	-3.127	-2.581	-1.3635	-2.267	-4.0865	-2.40733	1.13176	-0.285	-1.9065	-2.201	-1.9515	-2.806	-4.522	-2.27867	1.38108	0.696116	1.2313	0.671782
cact1	EAG_08024	EFN66753.1	3.449	3.1155	4.4565	2.5125	2.9845	4.3425	3.47675	0.776246	4.7895	4.1055	4.8015	5.082	4.6215	5.9265	4.88775	0.602765	0.00549524	2.97216	1.60416
vitel	EAG_14638	EFN64902.1	6.9915	5.108	7.015	9.988	10.1605	12.814	8.6795	2.80625	11.8035	9.691	7.9385	8.7655	7.2215	12.006	9.571	1.98805	0.524638	9.18075	13.1294
transf	EAG_13861	EFN62546.1	-0.242	-2.051	-1.561	0.435	0.491	0.4485	-0.41325	1.12327	-0.1025	-0.899	-0.1225	0.091	0.8855	-0.0205	-0.028	0.56953	0.278825	1.47649	0.810954
hp70940	EAG_16296	EFN70940	1.517	0.95	1.4445	1.97	1.9755	2.645	1.75033	0.581015	4.7595	3.4285	4.9545	5.798	4.0365	4.971	4.658	0.823859	0.000175005	8.3031	4.02533
PHR	EAG_13089	EFN73318.1	1.922	2.5405	1.674	2.882	2.9215	4.8935	2.80558	1.14106	2.3155	5.102	4.866	5.046	7.061	6.013	5.06725	1.58011	0.00967973	6.77237	6.0054
ester	EAG_15281	EFN65474.1	2.7875	1.618	2.424	3.0185	2.9845	3.5995	2.73867	0.66889	2.8485	3.1105	2.9155	3.279	4.723	3.9605	3.47283	0.730754	0.0503932	1.84699	0.972934
hp67112	EAG_12674	EFN67112.1	7.953	9.024	10.1985	8.904	6.993	6.9415	8.33567	1.27749	10.4675	8.1285	11.0255	11.9965	7.73	12.2045	10.2588	1.91675	0.0814922	9.43684	14.5037
PGRP-LB	EAG_05215	EFN73971.1	3.717	3.5365	3.902	3.703	4.1385	4.623	3.93667	0.393949	5.354	5.742	5.7635	5.455	5.3035	5.516	5.52233	0.193501	0.00046277	3.13733	0.991609
PGRP-2	EAG_14741	EFN70060.1	0.979	0.789	0.5575	0.911	1.5665	1.5485	1.05858	0.412279	1.6255	1.8415	1.6445	1.9505	3.035	1.5405	1.93958	0.557614	0.0080703	1.93019	0.59726
Rel	EAG_10813	EFN61437.1	1.5725	1.9665	2.122	1.025	1.4685	2.337	1.74858	0.482947	3.021	4.001	3.97	3.6475	4.1895	4.2875	3.85275	0.463048	0.000126833	4.5071	1.52593
Hym	EAG_	HS410972	-1.7215	-2.1975	-1.997	-2.4345	-1.827	-1.4915	-1.94483	0.339296	0.0365	2.2265	2.8875	1.103	3.414	0.083	1.62508	1.43735	0.00265736	17.7991	14.2674
Def	EAG_01545	HS410966	-4.0125	-4.2375	-4.572	-2.431	-1.996	-1.945	-3.199	1.20291	-3.052	-0.713	-0.607	-0.6475	1.3145	-1.259	-0.827333	1.40121	0.00914957	7.34042	5.82515
Lyso i-typ	EAG_13664	EFN71839.1	0.621	0.848	0.6095	1.535	2.16	2.331	1.35075	0.772589	1.2715	2.2415	2.1675	2.143	3.7775	2.9435	2.42408	0.849489	0.00325348	2.21047	0.747608
TyrOH	EAG_090890	HS410957	1.726	1.773	2.4665	0.9495	1.553	2.336	1.80067	0.551739	3.9235	4.921	4.906	4.0635	5.2745	4.521	4.60158	0.529781	0.000107379	7.54531	3.37909
ImdK1	EAG_12724	EFN61166.1	4.446	5.7165	4.5455	4.852	4.9925	4.8005	4.89217	0.451409	4.2975	5.42	3.9395	4.62	5.308	4.9415	4.75442	0.578858	0.350242	0.928666	0.211445
Dorsal	EAG_07462	EFN68841.1	4.158	14.243	4.9275	4.3265	5.094	4.981	6.28833	3.91539	4.297	11.9365	4.339	4.9745	5.0395	5.3525	5.98983	2.94258	0.524327	0.965324	0.48185
CathD	EAG_01016	EFN61010.1	10.7565	11.6945	10.507	13.369	12.397	11.822	11.7577	1.05639	11.3745	11.9985	10.0455	13.3295	13.1005	11.8185	11.9445	1.20037	0.347387	1.18243	0.349838
MAPKKK7	EAG_00679/EAG_00681	EFN63041.1	9.089	9.199	9.3775	7.987	9.1855	8.99	8.97133	0.499155	9.1355	8.9885	8.857	8.1675	9.043	9.3615	8.9255	0.407732	0.735971	0.987841	0.211288
NOS 1	EAG_04330/EAG_04329	EFN67037.1	2.862	13.115	3.755	3.138	3.9185	3.6555	5.074	3.95944	3.1	12.091	3.049	3.7645	3.756	3.446	4.86775	3.55198	0.439522	0.931042	0.383943
TEP 1	EAG_13483	EFN69033.1	1.9355	1.8275	1.889	1.8525	2.8995	3.632	2.33933	0.754935	1.705	1.849	1.074	1.7135	3.057	2.8355	2.039	0.755721	0.135394	0.839168	0.225758
TEP 2	EAG_08442	EFN73645.1	6.992	7.958	7.6185	6.236	6.9045	7.1195	7.13808	0.598843	7.5695	6.8995	7.0765	6.5325	7.099	7.7545	7.15525	0.445712	0.952707	1.09744	0.431817
TEP 3	EAG_15870	EFN68790.1	1.978	13.7905	2.7945	1.7795	2.8765	2.609	4.30467	4.66833	2.6215	13.1335	2.2945	2.4255	3.0805	2.631	4.36442	4.30422	0.80213	1.10592	0.40264
